# Supplementary material for: Examination of 2D frontal and sagittal markerless motion capture: Implications for markerless applications
Source: PLoS One. 2023 Nov 9;18(11):e0293917. doi: 10.1371/journal.pone.0293917 (PMC10635560; doi:10.1371/journal.pone.0293917)
Supplement: S2 Data — The JSON file format is universally implemented. (JSON) [file pone.0293917.s003.json]

{"markers": {"frontal": {"0": {"LEFT_ANKLE_X": {"0": 1130.5794677734375, "1": 1130.2674853515625, "2": 1129.99310546875, "3": 1129.790859375, "4": 1129.6786083984375, "5": 1129.6555725097655, "6": 1129.7081005859375, "7": 1129.8108911132813, "8": 1129.939208984375, "9": 1130.0711071777343, "10": 1130.18720703125, "11": 1130.2717492675781, "12": 1130.31498046875, "13": 1130.3179614257813, "14": 1130.290556640625, "15": 1130.2512268066407, "16": 1130.223134765625, "17": 1130.2283728027344, "18": 1130.2790161132812, "19": 1130.37525390625, "20": 1130.5044189453124, "21": 1130.6438989257813, "22": 1130.765078125, "23": 1130.8436242675782, "24": 1130.865234375, "25": 1130.8290405273438, "26": 1130.746826171875, "27": 1130.6387951660156, "28": 1130.527822265625, "29": 1130.4300769042968, "30": 1130.3512939453126, "31": 1130.2872277832032, "32": 1130.226865234375, "33": 1130.1565173339843, "34": 1130.0663745117188, "35": 1129.9529663085937, "36": 1129.8187451171875, "37": 1129.6698693847657, "38": 1129.51287109375, "39": 1129.3514501953125, "40": 1129.185546875, "41": 1129.0130322265625, "42": 1128.8327221679688, "43": 1128.646484375, "44": 1128.4616357421876, "45": 1128.290216064453, "46": 1128.1474633789062, "47": 1128.050284423828, "48": 1128.016611328125, "49": 1128.0602124023437, "50": 1128.1914672851562, "51": 1128.4207141113282, "52": 1128.7580908203124, "53": 1129.2153076171876, "54": 1129.8012719726562, "55": 1130.5122009277343, "56": 1131.3345556640625, "57": 1132.23943359375, "58": 1133.1845361328126, "59": 1134.1197705078125, "60": 1135.0016845703126, "61": 1135.802685546875, "62": 1136.5121997070312, "63": 1137.133916015625, "64": 1137.6776708984376, "65": 1138.1603576660157, "66": 1138.5973217773437, "67": 1139.0049816894532, "68": 1139.4030419921876, "69": 1139.8155480957032, "70": 1140.266748046875, "71": 1140.7756604003907, "72": 1141.3534765625, "73": 1142.0036315917969, "74": 1142.7245263671875, "75": 1143.5119934082031, "76": 1144.3609375, "77": 1145.2716296386718, "78": 1146.2483129882812, "79": 1147.2984045410155, "80": 1148.4344482421875, "81": 1149.6626782226563, "82": 1150.9900341796874, "83": 1152.418145751953, "84": 1153.93986328125, "85": 1155.5365234375, "86": 1157.1690356445313, "87": 1158.7857055664062, "88": 1160.3250439453125, "89": 1161.7220581054687, "90": 1162.9115844726562, "91": 1163.8458215332032, "92": 1164.501689453125, "93": 1164.8699609375, "94": 1164.9539794921875, "95": 1164.762353515625, "96": 1164.307822265625, "97": 1163.6246057128906, "98": 1162.7546606445312, "99": 1161.761787109375, "100": 1161.2005615234375}, "LEFT_ANKLE_Y": {"0": 825.1416015625, "1": 827.0451794433594, "2": 828.7852807617187, "3": 830.3185089111328, "4": 831.6246166992188, "5": 832.7023254394531, "6": 833.5587976074219, "7": 834.2233581542969, "8": 834.72984375, "9": 835.1131896972656, "10": 835.4066650390625, "11": 835.6367919921875, "12": 835.822412109375, "13": 835.9735284423828, "14": 836.09208984375, "15": 836.1767486572265, "16": 836.2255859375, "17": 836.2391094970703, "18": 836.2235949707032, "19": 836.1874267578125, "20": 836.1405639648438, "21": 836.0925610351562, "22": 836.0511157226563, "23": 836.0198181152343, "24": 835.9985205078125, "25": 835.9842681884766, "26": 835.9728991699219, "27": 835.9606616210938, "28": 835.9457373046876, "29": 835.928876953125, "30": 835.9127746582031, "31": 835.9006634521485, "32": 835.89498046875, "33": 835.8955041503906, "34": 835.8986889648437, "35": 835.8989074707031, "36": 835.8889208984375, "37": 835.8615264892578, "38": 835.8103979492188, "39": 835.7328051757812, "40": 835.6270385742188, "41": 835.4914324951172, "42": 835.3225024414063, "43": 835.1122943115234, "44": 834.8509814453125, "45": 834.5234680175781, "46": 834.1092663574219, "47": 833.5838073730469, "48": 832.9165771484375, "49": 832.0839147949218, "50": 831.0719299316406, "51": 829.8771740722656, "52": 828.5105712890625, "53": 826.99341796875, "54": 825.3538220214843, "55": 823.6167175292969, "56": 821.7895068359375, "57": 819.8673193359375, "58": 817.8470727539062, "59": 815.7501263427735, "60": 813.6472900390625, "61": 811.6458856201172, "62": 809.8711840820313, "63": 808.435307006836, "64": 807.429453125, "65": 806.879541015625, "66": 806.7996020507812, "67": 807.2129309082031, "68": 808.1623168945313, "69": 809.7200988769531, "70": 811.9377929687499, "71": 814.8310595703125, "72": 818.3882666015625, "73": 822.5626733398437, "74": 827.2909228515625, "75": 832.5007171630859, "76": 838.1091381835937, "77": 844.0605688476562, "78": 850.3093981933594, "79": 856.8134533691406, "80": 863.5303466796875, "81": 870.3913525390625, "82": 877.323565673828, "83": 884.2407110595702, "84": 891.0445751953125, "85": 897.6170135498047, "86": 903.8464086914063, "87": 909.6266760253907, "88": 914.8662622070312, "89": 919.5045489501953, "90": 923.5146606445312, "91": 926.943355102539, "92": 929.901630859375, "93": 932.5270916748046, "94": 934.9723217773437, "95": 937.3777557373047, "96": 939.8499658203125, "97": 942.4349017333984, "98": 945.1257360839844, "99": 947.8770623779297, "100": 949.37548828125}, "LEFT_ELBOW_X": {"0": 1155.6256103515625, "1": 1156.824539794922, "2": 1158.105751953125, "3": 1159.4684826660157, "4": 1160.9039501953125, "5": 1162.39814453125, "6": 1163.9356079101562, "7": 1165.4997204589845, "8": 1167.0780517578125, "9": 1168.662685546875, "10": 1170.2495483398438, "11": 1171.8364221191407, "12": 1173.42126953125, "13": 1174.9993981933594, "14": 1176.5627734375, "15": 1178.0998840332031, "16": 1179.596728515625, "17": 1181.03796875, "18": 1182.4147290039064, "19": 1183.7220361328125, "20": 1184.960986328125, "21": 1186.1384973144532, "22": 1187.2639794921874, "23": 1188.352303466797, "24": 1189.415224609375, "25": 1190.461181640625, "26": 1191.4939111328124, "27": 1192.5115881347656, "28": 1193.508388671875, "29": 1194.4754028320312, "30": 1195.4027465820313, "31": 1196.2811303710937, "32": 1197.101376953125, "33": 1197.8571618652343, "34": 1198.5469873046875, "35": 1199.1705627441406, "36": 1199.7292724609374, "37": 1200.2248022460938, "38": 1200.6566918945311, "39": 1201.0257958984375, "40": 1201.32939453125, "41": 1201.5634106445314, "42": 1201.7243188476561, "43": 1201.8072631835937, "44": 1201.81552734375, "45": 1201.753155517578, "46": 1201.6264208984376, "47": 1201.442225341797, "48": 1201.2057373046875, "49": 1200.9210107421875, "50": 1200.5880126953125, "51": 1200.201014404297, "52": 1199.7497998046874, "53": 1199.2205212402343, "54": 1198.6012573242188, "55": 1197.890155029297, "56": 1197.095361328125, "57": 1196.238349609375, "58": 1195.3531616210937, "59": 1194.48359375, "60": 1193.672998046875, "61": 1192.9562145996094, "62": 1192.3555444335936, "63": 1191.87810546875, "64": 1191.5194873046876, "65": 1191.2560974121093, "66": 1191.060849609375, "67": 1190.9070043945312, "68": 1190.77283203125, "69": 1190.6460314941405, "70": 1190.5264038085938, "71": 1190.4241711425782, "72": 1190.3557373046874, "73": 1190.3389794921875, "74": 1190.3899560546874, "75": 1190.51953125, "76": 1190.7278076171874, "77": 1191.0102209472657, "78": 1191.3565502929687, "79": 1191.7531604003907, "80": 1192.18642578125, "81": 1192.6429162597656, "82": 1193.1152587890624, "83": 1193.6005139160156, "84": 1194.0990869140626, "85": 1194.6147094726562, "86": 1195.1521948242187, "87": 1195.718497314453, "88": 1196.32310546875, "89": 1196.9774743652345, "90": 1197.6963745117187, "91": 1198.49197265625, "92": 1199.3707861328126, "93": 1200.3351000976563, "94": 1201.3815454101561, "95": 1202.5037902832032, "96": 1203.6945263671876, "97": 1204.945712890625, "98": 1206.256162109375, "99": 1207.63115234375, "100": 1208.40869140625}, "LEFT_ELBOW_Y": {"0": 515.435302734375, "1": 515.964775390625, "2": 516.3857336425781, "3": 516.6962689208984, "4": 516.8946557617187, "5": 516.9802307128906, "6": 516.9512243652343, "7": 516.8147290039062, "8": 516.5788745117187, "9": 516.2518780517578, "10": 515.8419372558594, "11": 515.3551416015625, "12": 514.7985913085937, "13": 514.1805578613281, "14": 513.50841796875, "15": 512.7907867431641, "16": 512.0376611328124, "17": 511.2606448364258, "18": 510.4735119628906, "19": 509.6897802734375, "20": 508.92340698242185, "21": 508.1887573242187, "22": 507.5026141357422, "23": 506.87860717773435, "24": 506.33141723632815, "25": 505.87584686279297, "26": 505.5261535644531, "27": 505.29849029541015, "28": 505.20100463867186, "29": 505.23721099853515, "30": 505.40777587890625, "31": 505.7092575073242, "32": 506.13716552734377, "33": 506.68311920166013, "34": 507.3342120361328, "35": 508.07936706542966, "36": 508.906376953125, "37": 509.80220703125, "38": 510.75330810546876, "39": 511.74222961425784, "40": 512.753515625, "41": 513.7719989013672, "42": 514.7834643554687, "43": 515.7742767333984, "44": 516.7339038085937, "45": 517.6534362792969, "46": 518.5246826171875, "47": 519.3391546630859, "48": 520.0848413085937, "49": 520.7491418457031, "50": 521.3170776367188, "51": 521.7701519775391, "52": 522.0887573242187, "53": 522.2515747070313, "54": 522.2414611816406, "55": 522.0552642822265, "56": 521.6963427734376, "57": 521.1803283691406, "58": 520.5345104980469, "59": 519.7948547363281, "60": 519.0066650390625, "61": 518.20708984375, "62": 517.4231579589843, "63": 516.667514038086, "64": 515.9387109375, "65": 515.2207794189453, "66": 514.4926867675781, "67": 513.7338256835938, "68": 512.9295678710938, "69": 512.0742446899415, "70": 511.17566833496096, "71": 510.252483215332, "72": 509.32943359375, "73": 508.434443359375, "74": 507.59627502441407, "75": 506.8423614501953, "76": 506.1921179199219, "77": 505.6624963378906, "78": 505.2663037109375, "79": 505.0126763916016, "80": 504.9118591308594, "81": 504.9594427490234, "82": 505.15347961425783, "83": 505.48970703125, "84": 505.9623913574219, "85": 506.5687759399414, "86": 507.2984539794922, "87": 508.142619934082, "88": 509.09291015625, "89": 510.13971252441405, "90": 511.2735595703125, "91": 512.4808801269531, "92": 513.745673828125, "93": 515.0520782470703, "94": 516.38296875, "95": 517.7201477050781, "96": 519.04419921875, "97": 520.3365301513672, "98": 521.58013671875, "99": 522.7605950927734, "100": 523.372314453125}, "LEFT_HIP_X": {"0": 1120.888916015625, "1": 1121.6988195800782, "2": 1122.5664282226562, "3": 1123.4898071289062, "4": 1124.4663427734374, "5": 1125.492236328125, "6": 1126.562607421875, "7": 1127.6654577636718, "8": 1128.7834130859376, "9": 1129.8949182128906, "10": 1130.9760620117188, "11": 1132.003709716797, "12": 1132.960478515625, "13": 1133.8391662597655, "14": 1134.6399536132812, "15": 1135.3712219238282, "16": 1136.0468310546876, "17": 1136.6843139648438, "18": 1137.3018237304686, "19": 1137.9108044433594, "20": 1138.5160400390625, "21": 1139.1150756835937, "22": 1139.7003857421876, "23": 1140.2642028808593, "24": 1140.800947265625, "25": 1141.3079833984375, "26": 1141.7842163085938, "27": 1142.2276147460936, "28": 1142.63630859375, "29": 1143.0090649414062, "30": 1143.3462646484375, "31": 1143.6522229003906, "32": 1143.9340673828126, "33": 1144.2010339355468, "34": 1144.4621630859374, "35": 1144.7235046386718, "36": 1144.9886865234375, "37": 1145.258621826172, "38": 1145.5323950195314, "39": 1145.8075537109376, "40": 1146.080810546875, "41": 1146.3479895019532, "42": 1146.6042651367188, "43": 1146.8421362304687, "44": 1147.0544970703124, "45": 1147.2330200195313, "46": 1147.3701220703124, "47": 1147.4615368652344, "48": 1147.5074462890625, "49": 1147.5177429199218, "50": 1147.5084838867188, "51": 1147.4972290039063, "52": 1147.497939453125, "53": 1147.5154772949218, "54": 1147.5412084960938, "55": 1147.553729248047, "56": 1147.525712890625, "57": 1147.4306286621095, "58": 1147.2505737304687, "59": 1146.9823303222656, "60": 1146.6487548828125, "61": 1146.286544189453, "62": 1145.9424853515625, "63": 1145.6631359863281, "64": 1145.4891064453125, "65": 1145.4348693847655, "66": 1145.4943579101562, "67": 1145.644688720703, "68": 1145.853466796875, "69": 1146.0878649902343, "70": 1146.322998046875, "71": 1146.5483728027343, "72": 1146.7658837890624, "73": 1146.9862292480468, "74": 1147.2231884765624, "75": 1147.48876953125, "76": 1147.7876611328124, "77": 1148.1181225585938, "78": 1148.4719897460936, "79": 1148.8369946289063, "80": 1149.1999755859374, "81": 1149.552088623047, "82": 1149.8912353515625, "83": 1150.2232421875, "84": 1150.5610107421876, "85": 1150.9235778808593, "86": 1151.3304370117187, "87": 1151.7970593261718, "88": 1152.33173828125, "89": 1152.933408203125, "90": 1153.5936157226563, "91": 1154.2976977539063, "92": 1155.0315185546874, "93": 1155.7872143554687, "94": 1156.5636450195314, "95": 1157.3658874511718, "96": 1158.2032470703125, "97": 1159.0835461425781, "98": 1160.0129467773438, "99": 1160.9938232421875, "100": 1161.547607421875}, "LEFT_HIP_Y": {"0": 580.2849731445312, "1": 580.7909429931641, "2": 581.1745788574219, "3": 581.4409631347656, "4": 581.589052734375, "5": 581.6129699707031, "6": 581.5026123046875, "7": 581.2602838134766, "8": 580.8987475585938, "9": 580.4424822998047, "10": 579.9271240234375, "11": 579.393550415039, "12": 578.88064453125, "13": 578.4117114257813, "14": 577.9901013183594, "15": 577.5972930908204, "16": 577.1969506835937, "17": 576.7427966308594, "18": 576.1992626953125, "19": 575.5503375244141, "20": 574.8080078125, "21": 574.0124548339844, "22": 573.2284936523438, "23": 572.5287542724609, "24": 571.9767822265625, "25": 571.6183929443359, "26": 571.4758837890626, "27": 571.5537670898437, "28": 571.8272436523438, "29": 572.2603729248046, "30": 572.8156066894531, "31": 573.4569207763672, "32": 574.1551928710937, "33": 574.8882464599609, "34": 575.6425256347657, "35": 576.4135711669921, "36": 577.2034985351562, "37": 578.0192559814453, "38": 578.87115234375, "39": 579.7672369384766, "40": 580.7140991210938, "41": 581.7151342773437, "42": 582.7696472167969, "43": 583.8743627929688, "44": 585.0188330078125, "45": 586.191195678711, "46": 587.3773718261718, "47": 588.5606927490235, "48": 589.7199072265626, "49": 590.8290869140625, "50": 591.8587951660156, "51": 592.7760693359374, "52": 593.5483911132812, "53": 594.1460583496093, "54": 594.5508544921875, "55": 594.7677215576172, "56": 594.8140625, "57": 594.7224523925781, "58": 594.5361352539062, "59": 594.3027471923829, "60": 594.067578125, "61": 593.8590911865234, "62": 593.6859057617188, "63": 593.5348712158203, "64": 593.3711059570312, "65": 593.1468566894531, "66": 592.814013671875, "67": 592.3342767333985, "68": 591.6897485351562, "69": 590.8866821289063, "70": 589.9664123535156, "71": 588.9924438476562, "72": 588.0360180664062, "73": 587.1668518066406, "74": 586.4454284667969, "75": 585.9158172607422, "76": 585.5932299804688, "77": 585.4805895996094, "78": 585.5697021484375, "79": 585.847261352539, "80": 586.3040405273438, "81": 586.9196044921875, "82": 587.6818615722656, "83": 588.5789880371094, "84": 589.5978759765625, "85": 590.7257385253906, "86": 591.94216796875, "87": 593.2298175048828, "88": 594.5762280273437, "89": 595.9747418212891, "90": 597.4252136230468, "91": 598.9285559082031, "92": 600.4820288085938, "93": 602.0764630126953, "94": 603.6930834960938, "95": 605.303823852539, "96": 606.8737622070313, "97": 608.3716650390625, "98": 609.7738232421875, "99": 611.0685333251953, "100": 611.7279052734375}, "LEFT_KNEE_X": {"0": 1122.768310546875, "1": 1122.8236975097657, "2": 1122.8711450195312, "3": 1122.9457373046876, "4": 1123.0810791015624, "5": 1123.3052062988281, "6": 1123.6403686523438, "7": 1124.0893115234376, "8": 1124.638076171875, "9": 1125.2546533203124, "10": 1125.8908935546874, "11": 1126.4889880371093, "12": 1126.996533203125, "13": 1127.3858557128906, "14": 1127.6577172851562, "15": 1127.8423645019532, "16": 1127.9916650390626, "17": 1128.1659692382811, "18": 1128.4110693359376, "19": 1128.746689453125, "20": 1129.1633056640626, "21": 1129.6271215820314, "22": 1130.09107421875, "23": 1130.5129553222657, "24": 1130.8684765625, "25": 1131.1537475585938, "26": 1131.3809106445312, "27": 1131.5696728515625, "28": 1131.740322265625, "29": 1131.9052905273438, "30": 1132.0680908203126, "31": 1132.225284423828, "32": 1132.3699267578124, "33": 1132.4940710449218, "34": 1132.5923486328124, "35": 1132.6617614746094, "36": 1132.7022412109375, "37": 1132.7164086914063, "38": 1132.7091650390626, "39": 1132.6860668945312, "40": 1132.650146484375, "41": 1132.6024108886718, "42": 1132.5426928710938, "43": 1132.4712561035155, "44": 1132.3910302734375, "45": 1132.3065307617187, "46": 1132.223271484375, "47": 1132.148504638672, "48": 1132.0928076171874, "49": 1132.0738842773437, "50": 1132.1207275390625, "51": 1132.2788598632812, "52": 1132.61001953125, "53": 1133.190400390625, "54": 1134.0935620117186, "55": 1135.3562438964843, "56": 1136.980732421875, "57": 1138.9205224609375, "58": 1141.083447265625, "59": 1143.3450061035157, "60": 1145.5694580078125, "61": 1147.649581298828, "62": 1149.5154052734374, "63": 1151.1409582519532, "64": 1152.5325537109375, "65": 1153.7359924316406, "66": 1154.7978540039062, "67": 1155.7558544921876, "68": 1156.6343994140625, "69": 1157.4425524902344, "70": 1158.1797119140624, "71": 1158.8386779785155, "72": 1159.4087841796875, "73": 1159.8814611816406, "74": 1160.252919921875, "75": 1160.5273742675781, "76": 1160.720400390625, "77": 1160.848641357422, "78": 1160.9285986328125, "79": 1160.9721350097657, "80": 1160.981396484375, "81": 1160.9505798339844, "82": 1160.8650244140624, "83": 1160.7064196777344, "84": 1160.4581982421876, "85": 1160.1085327148437, "86": 1159.6647680664062, "87": 1159.1490246582032, "88": 1158.598740234375, "89": 1158.0630603027344, "90": 1157.5980224609375, "91": 1157.2529760742189, "92": 1157.055224609375, "93": 1157.0093420410155, "94": 1157.0951342773437, "95": 1157.2749389648438, "96": 1157.503759765625, "97": 1157.740506591797, "98": 1157.9581372070313, "99": 1158.1412719726563, "100": 1158.223876953125}, "LEFT_KNEE_Y": {"0": 702.0982055664062, "1": 703.3369415283203, "2": 704.5786901855469, "3": 705.7542565917969, "4": 706.780185546875, "5": 707.5843048095703, "6": 708.12212890625, "7": 708.4144268798829, "8": 708.5276708984375, "9": 708.5548138427735, "10": 708.5939880371094, "11": 708.7270245361328, "12": 708.9964086914063, "13": 709.3937530517578, "14": 709.8750183105469, "15": 710.3757751464843, "16": 710.8332348632813, "17": 711.2047283935547, "18": 711.4856066894531, "19": 711.6962921142579, "20": 711.8712646484375, "21": 712.0452075195312, "22": 712.2442236328125, "23": 712.4781811523437, "24": 712.7455932617188, "25": 713.0392913818359, "26": 713.3516003417968, "27": 713.6783947753906, "28": 714.0199340820312, "29": 714.3808520507813, "30": 714.7679870605468, "31": 715.1879022216797, "32": 715.645087890625, "33": 716.1396392822265, "34": 716.66767578125, "35": 717.225698852539, "36": 717.8131005859375, "37": 718.4343951416016, "38": 719.1004467773438, "39": 719.8224853515625, "40": 720.611865234375, "41": 721.4750067138672, "42": 722.4110009765625, "43": 723.4125451660157, "44": 724.461328125, "45": 725.5386749267578, "46": 726.6279675292968, "47": 727.7187463378906, "48": 728.8105883789062, "49": 729.9169708251953, "50": 731.0663757324219, "51": 732.3018505859375, "52": 733.6772607421875, "53": 735.2514379882813, "54": 737.0706176757812, "55": 739.1397308349609, "56": 741.4246655273438, "57": 743.8416198730469, "58": 746.2621899414063, "59": 748.5219940185547, "60": 750.4717529296875, "61": 751.9959930419922, "62": 753.0346411132813, "63": 753.5899548339844, "64": 753.7050634765625, "65": 753.4818572998047, "66": 753.0146166992188, "67": 752.3817266845704, "68": 751.6409155273437, "69": 750.8299969482422, "70": 749.9776428222656, "71": 749.1093090820312, "72": 748.2536206054688, "73": 747.4454486083985, "74": 746.7259094238282, "75": 746.1378479003906, "76": 745.7118212890625, "77": 745.4713372802735, "78": 745.430498046875, "79": 745.59767578125, "80": 745.9866943359375, "81": 746.5967230224609, "82": 747.4357165527343, "83": 748.5097290039063, "84": 749.8194946289062, "85": 751.3644226074218, "86": 753.1215490722657, "87": 755.0634741210938, "88": 757.158291015625, "89": 759.3699554443359, "90": 761.6618347167969, "91": 763.9940893554688, "92": 766.3275830078124, "93": 768.6239190673828, "94": 770.8445458984374, "95": 772.954067993164, "96": 774.9295751953125, "97": 776.781235961914, "98": 778.5472436523438, "99": 780.2923907470703, "100": 781.2579956054688}, "LEFT_MTP_X": {"0": 1144.013671875, "1": 1143.0777416992187, "2": 1142.1152587890624, "3": 1141.1954675292968, "4": 1140.387412109375, "5": 1139.7496337890625, "6": 1139.3228857421875, "7": 1139.1016589355468, "8": 1139.04708984375, "9": 1139.1011889648437, "10": 1139.2032958984375, "11": 1139.3051293945311, "12": 1139.379375, "13": 1139.4215515136718, "14": 1139.4415649414063, "15": 1139.4567138671875, "16": 1139.4852294921875, "17": 1139.5417211914062, "18": 1139.631328125, "19": 1139.7523669433594, "20": 1139.896533203125, "21": 1140.0512902832031, "22": 1140.2026953125, "23": 1140.3387963867187, "24": 1140.45283203125, "25": 1140.5433044433594, "26": 1140.613232421875, "27": 1140.668017578125, "28": 1140.7142138671875, "29": 1140.7562292480468, "30": 1140.7956665039062, "31": 1140.8313024902343, "32": 1140.8600634765626, "33": 1140.8786474609376, "34": 1140.88572265625, "35": 1140.8822998046876, "36": 1140.871298828125, "37": 1140.8565881347656, "38": 1140.8398754882812, "39": 1140.8203088378907, "40": 1140.79453125, "41": 1140.7584387207032, "42": 1140.709228515625, "43": 1140.6460522460939, "44": 1140.5738427734375, "45": 1140.5013549804687, "46": 1140.4417309570313, "47": 1140.4098376464844, "48": 1140.420888671875, "49": 1140.4829504394531, "50": 1140.5941162109375, "51": 1140.7428356933594, "52": 1140.90890625, "53": 1141.0682751464844, "54": 1141.1999975585939, "55": 1141.2953186035156, "56": 1141.3571826171874, "57": 1141.398360595703, "58": 1141.4370874023436, "59": 1141.493037109375, "60": 1141.5808837890625, "61": 1141.7113403320313, "62": 1141.8923217773438, "63": 1142.1301623535155, "64": 1142.431796875, "65": 1142.7974426269532, "66": 1143.2234912109375, "67": 1143.7026025390626, "68": 1144.2258837890624, "69": 1144.789765625, "70": 1145.398974609375, "71": 1146.0698779296874, "72": 1146.8302685546876, "73": 1147.7146044921874, "74": 1148.7601171875, "75": 1149.9982604980469, "76": 1151.439658203125, "77": 1153.0845532226563, "78": 1154.9196020507814, "79": 1156.9214892578125, "80": 1159.0642578125, "81": 1161.3115209960938, "82": 1163.6378002929687, "83": 1166.023709716797, "84": 1168.4553662109374, "85": 1170.9195556640625, "86": 1173.3939892578126, "87": 1175.8448107910156, "88": 1178.2228369140626, "89": 1180.46705078125, "90": 1182.5050659179688, "91": 1184.2727465820312, "92": 1185.7262060546875, "93": 1186.8343798828125, "94": 1187.5805004882814, "95": 1187.9529602050782, "96": 1187.9420947265626, "97": 1187.5607299804688, "98": 1186.81998046875, "99": 1185.745050048828, "100": 1185.0377197265625}, "LEFT_MTP_Y": {"0": 834.2969970703125, "1": 837.6592449951172, "2": 841.1308410644531, "3": 844.565659790039, "4": 847.8274047851562, "5": 850.8043212890625, "6": 853.409658203125, "7": 855.6192694091797, "8": 857.449560546875, "9": 858.9417944335937, "10": 860.1498168945312, "11": 861.121435546875, "12": 861.8982153320312, "13": 862.5126727294922, "14": 862.9860949707031, "15": 863.3389923095704, "16": 863.5939794921875, "17": 863.776328125, "18": 863.9149475097656, "19": 864.0316986083984, "20": 864.1415771484375, "21": 864.2513897705078, "22": 864.3608618164062, "23": 864.4652270507812, "24": 864.5590356445313, "25": 864.6382293701172, "26": 864.7011120605468, "27": 864.7483947753906, "28": 864.7838110351563, "29": 864.812255859375, "30": 864.8391845703125, "31": 864.8694757080078, "32": 864.9067797851562, "33": 864.9521752929687, "34": 865.0038403320312, "35": 865.0579193115234, "36": 865.1095166015625, "37": 865.1540844726562, "38": 865.1890234375, "39": 865.2152026367188, "40": 865.2357055664063, "41": 865.2546850585937, "42": 865.2754382324218, "43": 865.2987933349609, "44": 865.3220581054687, "45": 865.3401275634766, "46": 865.3469189453125, "47": 865.3379815673828, "48": 865.313486328125, "49": 865.2824920654297, "50": 865.2611083984375, "51": 865.2664447021484, "52": 865.3053491210937, "53": 865.3593646240234, "54": 865.3672326660156, "55": 865.2257598876953, "56": 864.8019018554687, "57": 863.9631677246093, "58": 862.6188879394531, "59": 860.7550579833984, "60": 858.5084350585937, "61": 856.0952355957031, "62": 853.7886694335938, "63": 851.864623413086, "64": 850.5780151367187, "65": 850.0667785644531, "66": 850.3925451660156, "67": 851.5553979492188, "68": 853.511123046875, "69": 856.2071905517578, "70": 859.5601501464844, "71": 863.4845599365235, "72": 867.91134765625, "73": 872.7739074707031, "74": 878.0098266601562, "75": 883.5540466308594, "76": 889.3307861328125, "77": 895.2762432861329, "78": 901.3295446777344, "79": 907.4321044921875, "80": 913.5226684570313, "81": 919.5370141601562, "82": 925.4028186035156, "83": 931.0323895263672, "84": 936.31814453125, "85": 941.1154937744141, "86": 945.2970275878906, "87": 948.7511376953125, "88": 951.4081958007813, "89": 953.271416015625, "90": 954.4216796875, "91": 955.05255859375, "92": 955.4244018554688, "93": 955.806474609375, "94": 956.4480822753907, "95": 957.5492584228515, "96": 959.2393725585938, "97": 961.5330541992188, "98": 964.3934887695312, "99": 967.7427301025391, "100": 969.7315063476562}, "LEFT_SHO_X": {"0": 1138.2684326171875, "1": 1139.7478247070312, "2": 1141.3030249023439, "3": 1142.9148645019532, "4": 1144.5552685546875, "5": 1146.1907348632812, "6": 1147.7843725585938, "7": 1149.3042028808593, "8": 1150.7273583984374, "9": 1152.0400561523438, "10": 1153.238720703125, "11": 1154.3273461914061, "12": 1155.31978515625, "13": 1156.2357104492187, "14": 1157.09279296875, "15": 1157.9063415527344, "16": 1158.6873828125, "17": 1159.4424792480468, "18": 1160.1758837890625, "19": 1160.8889318847657, "20": 1161.582568359375, "21": 1162.258289794922, "22": 1162.9177612304688, "23": 1163.5645617675782, "24": 1164.2010986328125, "25": 1164.8290710449219, "26": 1165.4491455078125, "27": 1166.061259765625, "28": 1166.6646533203125, "29": 1167.2581164550782, "30": 1167.8390747070312, "31": 1168.4037121582032, "32": 1168.9468115234374, "33": 1169.462891845703, "34": 1169.9474072265625, "35": 1170.3961669921875, "36": 1170.8050732421875, "37": 1171.169920654297, "38": 1171.4837377929687, "39": 1171.741826171875, "40": 1171.9380859375, "41": 1172.0681982421875, "42": 1172.1311962890625, "43": 1172.1284790039062, "44": 1172.0694140625, "45": 1171.9619689941405, "46": 1171.8109790039061, "47": 1171.6147998046874, "48": 1171.362177734375, "49": 1171.0356323242188, "50": 1170.6163940429688, "51": 1170.08900390625, "52": 1169.4484326171876, "53": 1168.7031274414062, "54": 1167.8776440429688, "55": 1167.0091247558594, "56": 1166.1352685546874, "57": 1165.2906079101563, "58": 1164.502939453125, "59": 1163.793409423828, "60": 1163.169482421875, "61": 1162.6351586914063, "62": 1162.1915747070314, "63": 1161.8386853027343, "64": 1161.57900390625, "65": 1161.4081237792968, "66": 1161.3203149414062, "67": 1161.3065795898438, "68": 1161.35453125, "69": 1161.451895751953, "70": 1161.58642578125, "71": 1161.7499243164064, "72": 1161.939248046875, "73": 1162.154532470703, "74": 1162.3974658203124, "75": 1162.6695251464844, "76": 1162.9701171875, "77": 1163.2987365722656, "78": 1163.6549340820313, "79": 1164.0404455566406, "80": 1164.4615478515625, "81": 1164.9258068847657, "82": 1165.4439819335937, "83": 1166.0265625, "84": 1166.6811083984376, "85": 1167.412823486328, "86": 1168.218681640625, "87": 1169.0948559570313, "88": 1170.038369140625, "89": 1171.0485241699218, "90": 1172.128173828125, "91": 1173.2801879882813, "92": 1174.5057324218749, "93": 1175.8069213867188, "94": 1177.1859521484375, "95": 1178.6473327636718, "96": 1180.1995263671874, "97": 1181.849990234375, "98": 1183.6116235351562, "99": 1185.4991772460937, "100": 1186.581787109375}, "LEFT_SHO_Y": {"0": 432.4283752441406, "1": 432.65039703369143, "2": 432.78090576171877, "3": 432.81780700683595, "4": 432.75451293945315, "5": 432.5817245483398, "6": 432.2860821533203, "7": 431.86193481445315, "8": 431.3063427734375, "9": 430.61899505615236, "10": 429.80421142578126, "11": 428.8692904663086, "12": 427.8287622070313, "13": 426.70223327636717, "14": 425.50782104492185, "15": 424.2633224487305, "16": 422.9856274414062, "17": 421.6921685791016, "18": 420.40174255371096, "19": 419.13340240478516, "20": 417.90684814453124, "21": 416.7411901855469, "22": 415.6571301269531, "23": 414.66660766601564, "24": 413.780595703125, "25": 413.00782012939453, "26": 412.35484375, "27": 411.8298629760742, "28": 411.4339074707031, "29": 411.16587341308593, "30": 411.02403869628904, "31": 411.00429290771484, "32": 411.10206298828126, "33": 411.3092379760742, "34": 411.6134924316406, "35": 412.0044479370117, "36": 412.4714636230469, "37": 413.00382049560545, "38": 413.5907977294922, "39": 414.21735229492185, "40": 414.8695007324219, "41": 415.5325997924805, "42": 416.19230712890624, "43": 416.8346832275391, "44": 417.4496594238281, "45": 418.030256652832, "46": 418.5720324707031, "47": 419.0716668701172, "48": 419.52350463867185, "49": 419.9197137451172, "50": 420.2471618652344, "51": 420.4852569580078, "52": 420.6076452636719, "53": 420.58325042724607, "54": 420.3845867919922, "55": 420.0023193359375, "56": 419.43986450195314, "57": 418.71890228271485, "58": 417.876669921875, "59": 416.9593179321289, "60": 416.0164489746094, "61": 415.08283874511716, "62": 414.17655883789064, "63": 413.2979528808594, "64": 412.4326904296875, "65": 411.5574691772461, "66": 410.6505700683594, "67": 409.6971957397461, "68": 408.6933154296875, "69": 407.64588317871096, "70": 406.57434997558596, "71": 405.5048831176758, "72": 404.4661499023438, "73": 403.48677032470704, "74": 402.5939813232422, "75": 401.8114929199219, "76": 401.15210205078125, "77": 400.62519805908204, "78": 400.2353527832031, "79": 399.98372131347656, "80": 399.87364501953124, "81": 399.8970938110352, "82": 400.0502038574219, "83": 400.3278610229492, "84": 400.72345947265626, "85": 401.2319839477539, "86": 401.84104431152343, "87": 402.539697265625, "88": 403.3177429199219, "89": 404.16483612060546, "90": 405.0705810546875, "91": 406.02081787109375, "92": 406.99807006835937, "93": 407.98298217773436, "94": 408.9543634033203, "95": 409.89073638916017, "96": 410.7722448730469, "97": 411.5873162841797, "98": 412.3293341064453, "99": 412.9976254272461, "100": 413.3316955566406}, "LEFT_WRIST_X": {"0": 1174.3768310546875, "1": 1175.4609924316405, "2": 1176.5878491210938, "3": 1177.760694580078, "4": 1178.984013671875, "5": 1180.2631042480468, "6": 1181.6044140625, "7": 1183.0098498535156, "8": 1184.4779736328126, "9": 1186.0046936035155, "10": 1187.58251953125, "11": 1189.2019885253906, "12": 1190.85115234375, "13": 1192.5167346191406, "14": 1194.1859643554687, "15": 1195.8454895019531, "16": 1197.4812060546874, "17": 1199.0792822265626, "18": 1200.6309619140625, "19": 1202.13009765625, "20": 1203.574560546875, "21": 1204.9644299316406, "22": 1206.29869140625, "23": 1207.5805126953126, "24": 1208.810810546875, "25": 1209.9892883300781, "26": 1211.115126953125, "27": 1212.1848962402344, "28": 1213.1963623046875, "29": 1214.1468969726564, "30": 1215.0329223632812, "31": 1215.8503918457031, "32": 1216.5944677734376, "33": 1217.2611010742187, "34": 1217.850322265625, "35": 1218.3618408203124, "36": 1218.797939453125, "37": 1219.1625390625, "38": 1219.4608203125, "39": 1219.7030810546876, "40": 1219.896630859375, "41": 1220.0471130371093, "42": 1220.1571850585938, "43": 1220.2253637695312, "44": 1220.2505322265624, "45": 1220.230291748047, "46": 1220.1630517578126, "47": 1220.0496166992189, "48": 1219.89314453125, "49": 1219.7019116210938, "50": 1219.4871215820312, "51": 1219.2608325195313, "52": 1219.033955078125, "53": 1218.8137036132812, "54": 1218.6015551757812, "55": 1218.3929016113282, "56": 1218.1798486328125, "57": 1217.9558740234374, "58": 1217.7195922851563, "59": 1217.4783349609374, "60": 1217.2484619140625, "61": 1217.0511206054687, "62": 1216.9075805664063, "63": 1216.8340661621094, "64": 1216.8403466796874, "65": 1216.9200744628906, "66": 1217.0592431640625, "67": 1217.2393640136718, "68": 1217.441669921875, "69": 1217.6520874023438, "70": 1217.8634765625, "71": 1218.0769543457031, "72": 1218.298994140625, "73": 1218.5392126464844, "74": 1218.8075952148438, "75": 1219.11328125, "76": 1219.4609716796874, "77": 1219.8534814453126, "78": 1220.2909814453126, "79": 1220.7701354980468, "80": 1221.285791015625, "81": 1221.8277954101563, "82": 1222.3879418945312, "83": 1222.9595056152343, "84": 1223.539296875, "85": 1224.1283752441407, "86": 1224.73025390625, "87": 1225.3507556152344, "88": 1225.9967822265626, "89": 1226.6759350585937, "90": 1227.3970703125, "91": 1228.167303466797, "92": 1228.9903369140625, "93": 1229.8681115722657, "94": 1230.7999633789063, "95": 1231.7846618652343, "96": 1232.820908203125, "97": 1233.905509033203, "98": 1235.0370874023438, "99": 1236.2149291992187, "100": 1236.8740234375}, "LEFT_WRIST_Y": {"0": 584.6726684570312, "1": 585.4892987060547, "2": 586.2168017578125, "3": 586.85123046875, "4": 587.3872143554687, "5": 587.8190246582031, "6": 588.1387341308593, "7": 588.3463586425781, "8": 588.4434814453125, "9": 588.4325323486328, "10": 588.3164978027344, "11": 588.0961065673828, "12": 587.7731958007812, "13": 587.3508996582032, "14": 586.8303466796875, "15": 586.2136505126953, "16": 585.5046484375, "17": 584.7089282226563, "18": 583.8399536132813, "19": 582.9111206054688, "20": 581.9388671875, "21": 580.9423132324218, "22": 579.9426232910156, "23": 578.9611322021484, "24": 578.0164184570312, "25": 577.1243286132812, "26": 576.2974365234375, "27": 575.5474908447266, "28": 574.8806103515625, "29": 574.3011474609375, "30": 573.8140930175781, "31": 573.4249432373047, "32": 573.1424926757812, "33": 572.9760314941407, "34": 572.9322021484375, "35": 573.0201568603516, "36": 573.2478686523438, "37": 573.62189453125, "38": 574.1480969238281, "39": 574.81865234375, "40": 575.6257568359375, "41": 576.5572766113281, "42": 577.5975866699218, "43": 578.7319757080078, "44": 579.9394384765625, "45": 581.203482055664, "46": 582.5094775390625, "47": 583.8436175537109, "48": 585.1912817382813, "49": 586.5343298339844, "50": 587.851318359375, "51": 589.1164245605469, "52": 590.3000122070313, "53": 591.3686462402344, "54": 592.2905419921875, "55": 593.04716796875, "56": 593.6295629882812, "57": 594.0439514160156, "58": 594.3110119628906, "59": 594.4608178710937, "60": 594.5347534179688, "61": 594.5639196777344, "62": 594.5680236816406, "63": 594.5518896484375, "64": 594.5045458984375, "65": 594.4062133789063, "66": 594.2344409179688, "67": 593.9706689453125, "68": 593.6063598632812, "69": 593.1436828613281, "70": 592.6013366699219, "71": 592.0087249755859, "72": 591.3994799804688, "73": 590.8092248535156, "74": 590.2730859375, "75": 589.8227844238281, "76": 589.4791821289062, "77": 589.2577124023437, "78": 589.1678796386718, "79": 589.2153527832031, "80": 589.4087036132812, "81": 589.7458746337891, "82": 590.2302209472656, "83": 590.8646185302734, "84": 591.6503271484376, "85": 592.5907928466797, "86": 593.6780529785157, "87": 594.9035662841796, "88": 596.2574462890625, "89": 597.7275427246094, "90": 599.3021606445312, "91": 600.9652380371093, "92": 602.6985571289063, "93": 604.4841491699219, "94": 606.3021337890625, "95": 608.1305999755859, "96": 609.9454248046875, "97": 611.7245324707031, "98": 613.4497387695312, "99": 615.1086895751953, "100": 615.9808349609375}, "RIGHT_ANKLE_X": {"0": 1063.068603515625, "1": 1063.725751953125, "2": 1064.3350439453125, "3": 1064.8823193359376, "4": 1065.3500244140625, "5": 1065.7240478515625, "6": 1066.0126904296876, "7": 1066.235693359375, "8": 1066.422353515625, "9": 1066.6047290039062, "10": 1066.8069091796874, "11": 1067.0397900390626, "12": 1067.3012451171876, "13": 1067.5749877929688, "14": 1067.8365380859375, "15": 1068.059521484375, "16": 1068.21876953125, "17": 1068.3004736328126, "18": 1068.305390625, "19": 1068.2467651367188, "20": 1068.1479248046876, "21": 1068.0400341796876, "22": 1067.949404296875, "23": 1067.8946557617187, "24": 1067.8872998046875, "25": 1067.9248657226562, "26": 1068.0000830078125, "27": 1068.1024658203125, "28": 1068.2222314453124, "29": 1068.3528564453125, "30": 1068.4937255859375, "31": 1068.6486181640626, "32": 1068.8234375, "33": 1069.0211254882813, "34": 1069.2424169921876, "35": 1069.4847290039063, "36": 1069.742197265625, "37": 1070.0071166992188, "38": 1070.2724658203124, "39": 1070.531923828125, "40": 1070.78046875, "41": 1071.0133349609375, "42": 1071.2244091796874, "43": 1071.403662109375, "44": 1071.5406201171875, "45": 1071.6251953125, "46": 1071.6491064453126, "47": 1071.6047119140626, "48": 1071.4939453125, "49": 1071.319970703125, "50": 1071.0865478515625, "51": 1070.7939697265624, "52": 1070.445771484375, "53": 1070.0405541992188, "54": 1069.5761181640626, "55": 1069.0524780273438, "56": 1068.481630859375, "57": 1067.8828149414062, "58": 1067.286337890625, "59": 1066.7340063476563, "60": 1066.268310546875, "61": 1065.9304956054686, "62": 1065.758759765625, "63": 1065.776669921875, "64": 1065.985166015625, "65": 1066.3726684570313, "66": 1066.914697265625, "67": 1067.5642163085938, "68": 1068.2686669921875, "69": 1068.981083984375, "70": 1069.663671875, "71": 1070.2973071289061, "72": 1070.8799462890624, "73": 1071.4193994140626, "74": 1071.9257763671876, "75": 1072.4072875976562, "76": 1072.86240234375, "77": 1073.2810986328125, "78": 1073.6452392578126, "79": 1073.9414135742188, "80": 1074.1570068359374, "81": 1074.2839038085938, "82": 1074.318447265625, "83": 1074.2687133789063, "84": 1074.1440087890626, "85": 1073.9580688476562, "86": 1073.732978515625, "87": 1073.5000439453124, "88": 1073.2963720703126, "89": 1073.165537109375, "90": 1073.147607421875, "91": 1073.2686962890625, "92": 1073.542900390625, "93": 1073.975185546875, "94": 1074.5492919921876, "95": 1075.2405639648437, "96": 1076.0208154296874, "97": 1076.8583715820312, "98": 1077.714072265625, "99": 1078.5513256835936, "100": 1078.9984130859375}, "RIGHT_ANKLE_Y": {"0": 778.8666381835938, "1": 780.5593298339844, "2": 782.1423559570312, "3": 783.5581286621094, "4": 784.7667700195312, "5": 785.742626953125, "6": 786.4987817382812, "7": 787.0565356445312, "8": 787.4489111328126, "9": 787.7182592773438, "10": 787.9117065429688, "11": 788.0627478027344, "12": 788.1920336914062, "13": 788.3069677734375, "14": 788.4037255859375, "15": 788.4726196289063, "16": 788.5024462890625, "17": 788.4882470703125, "18": 788.4332177734375, "19": 788.3470983886718, "20": 788.2443359375, "21": 788.1409228515626, "22": 788.0474462890625, "23": 787.9680102539063, "24": 787.9012451171875, "25": 787.84033203125, "26": 787.778896484375, "27": 787.7125048828125, "28": 787.639423828125, "29": 787.560830078125, "30": 787.4786743164062, "31": 787.3948645019532, "32": 787.3112182617188, "33": 787.2299401855469, "34": 787.1533447265625, "35": 787.08349609375, "36": 787.0207421875, "37": 786.962392578125, "38": 786.9030249023438, "39": 786.833955078125, "40": 786.7446899414062, "41": 786.6239208984375, "42": 786.4591333007812, "43": 786.2336218261719, "44": 785.93205078125, "45": 785.538671875, "46": 785.0367016601563, "47": 784.4053173828125, "48": 783.638056640625, "49": 782.7329174804687, "50": 781.6956176757812, "51": 780.5355859375001, "52": 779.2814965820313, "53": 777.9572058105468, "54": 776.5830981445313, "55": 775.1704406738281, "56": 773.7222338867188, "57": 772.2322802734375, "58": 770.6941796875, "59": 769.1127795410157, "60": 767.513232421875, "61": 765.93685546875, "62": 764.4413745117188, "63": 763.0910681152344, "64": 761.9423120117187, "65": 761.0526184082031, "66": 760.4956982421875, "67": 760.3419348144531, "68": 760.6579809570312, "69": 761.5079821777343, "70": 762.9587280273438, "71": 765.0081787109375, "72": 767.6345703124999, "73": 770.8031774902344, "74": 774.4885766601562, "75": 778.6146545410156, "76": 783.1270385742188, "77": 787.9759899902343, "78": 793.1230639648437, "79": 798.5054077148437, "80": 804.0741333007812, "81": 809.7765734863281, "82": 815.5497412109374, "83": 821.3168188476562, "84": 826.9949536132812, "85": 832.485675048828, "86": 837.6811938476562, "87": 842.4942028808593, "88": 846.847783203125, "89": 850.6790673828125, "90": 853.9813232421875, "91": 856.8034826660156, "92": 859.22130859375, "93": 861.3336547851562, "94": 863.273046875, "95": 865.1580383300782, "96": 867.0800048828124, "97": 869.1018713378905, "98": 871.2375561523437, "99": 873.4644689941406, "100": 874.7272338867188}, "RIGHT_ELBOW_X": {"0": 1016.7415771484375, "1": 1016.2891577148438, "2": 1015.802587890625, "3": 1015.2937231445312, "4": 1014.7687060546875, "5": 1014.2264526367187, "6": 1013.6615014648437, "7": 1013.0657556152344, "8": 1012.4323559570313, "9": 1011.7591650390625, "10": 1011.0531127929687, "11": 1010.3259619140625, "12": 1009.5957104492187, "13": 1008.8864770507812, "14": 1008.2221948242187, "15": 1007.6218078613281, "16": 1007.0953857421875, "17": 1006.6334423828125, "18": 1006.212998046875, "19": 1005.80826171875, "20": 1005.4000122070313, "21": 1004.9865942382812, "22": 1004.5856420898438, "23": 1004.2261682128906, "24": 1003.9388940429687, "25": 1003.7293395996094, "26": 1003.5803491210937, "27": 1003.457880859375, "28": 1003.32673828125, "29": 1003.1731115722656, "30": 1003.009033203125, "31": 1002.8628186035156, "32": 1002.7654248046875, "33": 1002.7300708007813, "34": 1002.7520190429688, "35": 1002.8113952636719, "36": 1002.8811181640625, "37": 1002.9416003417969, "38": 1002.98787109375, "39": 1003.028828125, "40": 1003.0839233398438, "41": 1003.1742333984375, "42": 1003.3183837890625, "43": 1003.531640625, "44": 1003.8174877929688, "45": 1004.1702331542969, "46": 1004.5776708984375, "47": 1005.0246435546875, "48": 1005.4955932617188, "49": 1005.9876147460938, "50": 1006.5137329101562, "51": 1007.1048132324219, "52": 1007.7878491210937, "53": 1008.5807861328125, "54": 1009.4853125, "55": 1010.48876953125, "56": 1011.561396484375, "57": 1012.6760925292969, "58": 1013.80734375, "59": 1014.9326928710938, "60": 1016.0366577148437, "61": 1017.1103076171875, "62": 1018.1485302734375, "63": 1019.1480517578125, "64": 1020.1053784179687, "65": 1021.0152954101562, "66": 1021.8744458007812, "67": 1022.6899011230469, "68": 1023.4757763671874, "69": 1024.2470471191407, "70": 1025.014013671875, "71": 1025.7770434570311, "72": 1026.5265478515626, "73": 1027.2479858398438, "74": 1027.9259619140626, "75": 1028.5558471679688, "76": 1029.14017578125, "77": 1029.6861474609375, "78": 1030.20138671875, "79": 1030.6939038085939, "80": 1031.1659423828125, "81": 1031.6158471679687, "82": 1032.0391015625, "83": 1032.4328515625, "84": 1032.7942626953125, "85": 1033.121044921875, "86": 1033.41072265625, "87": 1033.6608056640625, "88": 1033.86396484375, "89": 1034.0071484375, "90": 1034.076611328125, "91": 1034.0617236328126, "92": 1033.9544970703125, "93": 1033.7492919921874, "94": 1033.451318359375, "95": 1033.0695678710938, "96": 1032.613916015625, "97": 1032.0926416015625, "98": 1031.518115234375, "99": 1030.8990209960937, "100": 1030.5377197265625}, "RIGHT_ELBOW_Y": {"0": 512.0405883789062, "1": 512.7067456054688, "2": 513.3038110351563, "3": 513.8339660644531, "4": 514.3038989257813, "5": 514.7198791503906, "6": 515.0888989257812, "7": 515.4115002441406, "8": 515.6842529296875, "9": 515.9018139648438, "10": 516.0625366210937, "11": 516.1650903320312, "12": 516.2098876953125, "13": 516.20166015625, "14": 516.1468359375, "15": 516.0473876953125, "16": 515.8976342773437, "17": 515.6879577636719, "18": 515.4096337890625, "19": 515.0605676269531, "20": 514.6517578125, "21": 514.2164965820313, "22": 513.7994091796875, "23": 513.4500415039063, "24": 513.2190112304687, "25": 513.126953125, "26": 513.1713916015625, "27": 513.3269091796875, "28": 513.5574462890625, "29": 513.8269934082032, "30": 514.1229248046875, "31": 514.4524743652344, "32": 514.8375219726563, "33": 515.29748046875, "34": 515.8467016601562, "35": 516.4912414550781, "36": 517.2265502929688, "37": 518.0379699707031, "38": 518.9119189453126, "39": 519.8369653320312, "40": 520.8019775390625, "41": 521.7965148925781, "42": 522.8092944335938, "43": 523.824091796875, "44": 524.8187329101562, "45": 525.7680603027344, "46": 526.645712890625, "47": 527.4207092285156, "48": 528.072119140625, "49": 528.5808471679687, "50": 528.9307250976562, "51": 529.1003491210937, "52": 529.0903002929688, "53": 528.8963586425781, "54": 528.5173071289063, "55": 527.9558532714843, "56": 527.2413012695313, "57": 526.4091870117187, "58": 525.5061181640625, "59": 524.5838696289063, "60": 523.68466796875, "61": 522.830712890625, "62": 522.0253002929687, "63": 521.2527807617188, "64": 520.4874267578125, "65": 519.705078125, "66": 518.8889721679687, "67": 518.037529296875, "68": 517.1611279296875, "69": 516.2742407226563, "70": 515.39130859375, "71": 514.5234997558593, "72": 513.6797387695312, "73": 512.8705139160156, "74": 512.1121557617188, "75": 511.4192657470703, "76": 510.80702392578127, "77": 510.2877655029297, "78": 509.8723046875, "79": 509.55657775878905, "80": 509.3375, "81": 509.2119268798828, "82": 509.1791149902344, "83": 509.23486694335935, "84": 509.3807116699219, "85": 509.62102661132815, "86": 509.95868408203125, "87": 510.39001342773435, "88": 510.91179443359374, "89": 511.5211389160156, "90": 512.2111083984375, "91": 512.973310546875, "92": 513.8013159179687, "93": 514.6905688476562, "94": 515.6323095703125, "95": 516.6179321289062, "96": 517.6399926757813, "97": 518.6924926757812, "98": 519.767626953125, "99": 520.8574658203125, "100": 521.4675903320312}, "RIGHT_HIP_X": {"0": 1060.7427978515625, "1": 1060.8871630859376, "2": 1061.0497265625, "3": 1061.2235473632813, "4": 1061.3909228515624, "5": 1061.5235717773437, "6": 1061.5940869140625, "7": 1061.5801611328125, "8": 1061.4697314453124, "9": 1061.2670166015625, "10": 1060.9978759765625, "11": 1060.6964086914063, "12": 1060.4035888671874, "13": 1060.1592553710936, "14": 1059.9889990234376, "15": 1059.9029418945313, "16": 1059.896201171875, "17": 1059.9461791992187, "18": 1060.026064453125, "19": 1060.11400390625, "20": 1060.1963623046875, "21": 1060.2706469726563, "22": 1060.341435546875, "23": 1060.4151049804686, "24": 1060.4959912109375, "25": 1060.5838012695312, "26": 1060.6762255859376, "27": 1060.7708642578125, "28": 1060.866923828125, "29": 1060.9662841796876, "30": 1061.0724609375, "31": 1061.189130859375, "32": 1061.319375, "33": 1061.4639892578125, "34": 1061.624228515625, "35": 1061.8028564453125, "36": 1062.004169921875, "37": 1062.23283203125, "38": 1062.493798828125, "39": 1062.7911157226563, "40": 1063.12392578125, "41": 1063.4862036132813, "42": 1063.869541015625, "43": 1064.264638671875, "44": 1064.6635205078126, "45": 1065.0639892578124, "46": 1065.469814453125, "47": 1065.8910913085938, "48": 1066.3400439453126, "49": 1066.82875, "50": 1067.3670654296875, "51": 1067.964775390625, "52": 1068.6222314453125, "53": 1069.3402880859376, "54": 1070.11853515625, "55": 1070.9574829101562, "56": 1071.85103515625, "57": 1072.7928515625, "58": 1073.771513671875, "59": 1074.7673413085938, "60": 1075.7546142578126, "61": 1076.7077612304688, "62": 1077.60193359375, "63": 1078.4204150390624, "64": 1079.1579443359376, "65": 1079.8164794921875, "66": 1080.4037939453126, "67": 1080.937216796875, "68": 1081.435576171875, "69": 1081.914404296875, "70": 1082.383544921875, "71": 1082.8453637695313, "72": 1083.2955908203126, "73": 1083.7271997070313, "74": 1084.1324365234375, "75": 1084.5094604492188, "76": 1084.858212890625, "77": 1085.1787915039063, "78": 1085.46806640625, "79": 1085.724453125, "80": 1085.945703125, "81": 1086.1326904296875, "82": 1086.2900830078124, "83": 1086.4272875976562, "84": 1086.5527294921876, "85": 1086.6734130859375, "86": 1086.79416015625, "87": 1086.91671875, "88": 1087.0412158203126, "89": 1087.1661376953125, "90": 1087.288818359375, "91": 1087.4053881835937, "92": 1087.5107275390626, "93": 1087.5973217773437, "94": 1087.65642578125, "95": 1087.6787353515624, "96": 1087.655234375, "97": 1087.5778930664062, "98": 1087.45060546875, "99": 1087.284296875, "100": 1087.1810302734375}, "RIGHT_HIP_Y": {"0": 564.5451049804688, "1": 565.1527075195313, "2": 565.6874145507812, "3": 566.1433337402344, "4": 566.5107373046875, "5": 566.7722595214843, "6": 566.9151928710937, "7": 566.9248205566406, "8": 566.7931225585937, "9": 566.5300329589844, "10": 566.1749633789062, "11": 565.7796215820313, "12": 565.4031201171875, "13": 565.0942443847656, "14": 564.8689624023438, "15": 564.7092163085938, "16": 564.5648559570312, "17": 564.3667639160157, "18": 564.0563330078126, "19": 563.6015551757813, "20": 563.0045654296875, "21": 562.3178466796875, "22": 561.6162841796875, "23": 560.9798937988281, "24": 560.4856713867188, "25": 560.1716918945312, "26": 560.0496728515625, "27": 560.1083679199219, "28": 560.325791015625, "29": 560.6605383300781, "30": 561.0823608398438, "31": 561.5678979492187, "32": 562.1018603515626, "33": 562.6739868164062, "34": 563.2827099609375, "35": 563.9327697753906, "36": 564.6333935546875, "37": 565.3942456054688, "38": 566.226533203125, "39": 567.1416027832031, "40": 568.1432861328125, "41": 569.226240234375, "42": 570.37923828125, "43": 571.5843969726562, "44": 572.81310546875, "45": 574.0329711914062, "46": 575.2097412109375, "47": 576.3049743652343, "48": 577.291083984375, "49": 578.1478991699219, "50": 578.863525390625, "51": 579.4260571289062, "52": 579.8445483398438, "53": 580.1234521484375, "54": 580.26794921875, "55": 580.2815368652343, "56": 580.1794799804687, "57": 579.9741381835937, "58": 579.6801147460938, "59": 579.3159143066406, "60": 578.9040771484375, "61": 578.4626281738281, "62": 578.0046069335938, "63": 577.5358825683594, "64": 577.05216796875, "65": 576.5393432617187, "66": 575.9734448242187, "67": 575.3295812988281, "68": 574.5906811523438, "69": 573.7521545410157, "70": 572.8270263671875, "71": 571.8573718261719, "72": 570.8993432617187, "73": 570.0157055664063, "74": 569.2741650390625, "75": 568.7149353027344, "76": 568.3604174804688, "77": 568.2136059570313, "78": 568.2671850585938, "79": 568.4858447265625, "80": 568.8412841796875, "81": 569.3087316894531, "82": 569.8688696289063, "83": 570.5029602050781, "84": 571.2008837890625, "85": 571.95654296875, "86": 572.7652124023438, "87": 573.6222778320313, "88": 574.5277294921875, "89": 575.4861242675781, "90": 576.50390625, "91": 577.5870275878906, "92": 578.7404345703125, "93": 579.9654235839844, "94": 581.2503198242188, "95": 582.5747253417969, "96": 583.9127270507812, "97": 585.2343115234374, "98": 586.5131958007812, "99": 587.7304565429688, "100": 588.3782348632812}, "RIGHT_KNEE_X": {"0": 1060.265380859375, "1": 1061.0268359375, "2": 1061.71830078125, "3": 1062.3088061523438, "4": 1062.7865234375, "5": 1063.16025390625, "6": 1063.4649658203125, "7": 1063.7389428710937, "8": 1064.0201123046875, "9": 1064.3377661132813, "10": 1064.7029296875, "11": 1065.1111450195312, "12": 1065.5428076171875, "13": 1065.9649584960937, "14": 1066.340654296875, "15": 1066.6344848632812, "16": 1066.8141845703126, "17": 1066.8648828125, "18": 1066.7908544921875, "19": 1066.6123120117188, "20": 1066.3633544921875, "21": 1066.0906103515624, "22": 1065.8326513671875, "23": 1065.6148315429687, "24": 1065.4496337890625, "25": 1065.3313598632812, "26": 1065.2488916015625, "27": 1065.189384765625, "28": 1065.14291015625, "29": 1065.1055786132813, "30": 1065.08349609375, "31": 1065.0913793945313, "32": 1065.149677734375, "33": 1065.2732153320312, "34": 1065.4707568359374, "35": 1065.74267578125, "36": 1066.07826171875, "37": 1066.4573364257812, "38": 1066.859970703125, "39": 1067.2678002929688, "40": 1067.666552734375, "41": 1068.0481762695313, "42": 1068.4071435546875, "43": 1068.7381640625, "44": 1069.0358837890626, "45": 1069.2940673828125, "46": 1069.5064013671874, "47": 1069.667109375, "48": 1069.7766015625, "49": 1069.8348583984375, "50": 1069.83837890625, "51": 1069.772880859375, "52": 1069.6218798828124, "53": 1069.3593530273438, "54": 1068.9570703125, "55": 1068.3912109375, "56": 1067.67318359375, "57": 1066.838203125, "58": 1065.95333984375, "59": 1065.11486328125, "60": 1064.419873046875, "61": 1063.9493334960937, "62": 1063.760498046875, "63": 1063.8638208007812, "64": 1064.220693359375, "65": 1064.7742309570312, "66": 1065.4582470703126, "67": 1066.2034594726563, "68": 1066.9593505859375, "69": 1067.6973095703124, "70": 1068.406396484375, "71": 1069.0921337890625, "72": 1069.7669091796874, "73": 1070.4436962890625, "74": 1071.1324414062499, "75": 1071.8355102539062, "76": 1072.5490673828126, "77": 1073.2648413085938, "78": 1073.9718701171876, "79": 1074.6596020507814, "80": 1075.31982421875, "81": 1075.947041015625, "82": 1076.5394580078125, "83": 1077.1020629882812, "84": 1077.6411572265624, "85": 1078.1634399414063, "86": 1078.6712060546874, "87": 1079.1582690429686, "88": 1079.6071240234376, "89": 1079.9887280273438, "90": 1080.272607421875, "91": 1080.4389599609376, "92": 1080.482509765625, "93": 1080.4190893554687, "94": 1080.297998046875, "95": 1080.1850830078124, "96": 1080.1501318359376, "97": 1080.2599755859376, "98": 1080.542490234375, "99": 1080.9909130859376, "100": 1081.2982177734375}, "RIGHT_KNEE_Y": {"0": 672.091552734375, "1": 673.2354638671875, "2": 674.4371850585937, "3": 675.6100610351563, "4": 676.6479467773438, "5": 677.4461486816406, "6": 677.9631372070312, "7": 678.2082202148438, "8": 678.2459594726563, "9": 678.1886242675781, "10": 678.1616455078125, "11": 678.2604260253906, "12": 678.5368286132813, "13": 678.9766137695312, "14": 679.5099438476562, "15": 680.0505187988281, "16": 680.5175732421875, "17": 680.8678894042969, "18": 681.10474609375, "19": 681.2609326171874, "20": 681.3830810546875, "21": 681.5158056640626, "22": 681.685009765625, "23": 681.8991674804688, "24": 682.154853515625, "25": 682.4372863769531, "26": 682.733671875, "27": 683.0361560058594, "28": 683.3447509765625, "29": 683.6665747070313, "30": 684.0136474609375, "31": 684.4001721191406, "32": 684.8402856445313, "33": 685.3407397460937, "34": 685.9066284179687, "35": 686.5415222167969, "36": 687.2464086914063, "37": 688.0176684570313, "38": 688.8517602539063, "39": 689.7433044433594, "40": 690.6804443359375, "41": 691.6467431640625, "42": 692.6237963867187, "43": 693.5907373046875, "44": 694.5291040039062, "45": 695.4275939941406, "46": 696.2834228515625, "47": 697.1016625976563, "48": 697.8973120117188, "49": 698.68583984375, "50": 699.4810791015625, "51": 700.2965759277344, "52": 701.1447143554688, "53": 702.0427563476562, "54": 703.0139233398437, "55": 704.0863525390625, "56": 705.2691381835938, "57": 706.5506823730469, "58": 707.8863256835938, "59": 709.1943579101562, "60": 710.3802490234375, "61": 711.3594653320313, "62": 712.069453125, "63": 712.493134765625, "64": 712.6597021484375, "65": 712.6117736816407, "66": 712.3938989257813, "67": 712.0534790039062, "68": 711.6258764648437, "69": 711.1350659179687, "70": 710.5998901367187, "71": 710.0425854492188, "72": 709.48611328125, "73": 708.954130859375, "74": 708.4726611328125, "75": 708.0606994628906, "76": 707.734931640625, "77": 707.5113415527344, "78": 707.4111499023437, "79": 707.4450964355469, "80": 707.6275390625, "81": 707.9716296386719, "82": 708.4887133789063, "83": 709.1730908203125, "84": 710.0210864257813, "85": 711.0283386230469, "86": 712.1849633789062, "87": 713.4712475585937, "88": 714.8683715820313, "89": 716.3556494140624, "90": 717.906689453125, "91": 719.4957482910156, "92": 721.1020483398437, "93": 722.7081970214844, "94": 724.301025390625, "95": 725.8733764648438, "96": 727.42580078125, "97": 728.9703723144531, "98": 730.5321313476562, "99": 732.1382373046874, "100": 733.0591430664062}, "RIGHT_MTP_X": {"0": 1055.12744140625, "1": 1056.4272241210938, "2": 1057.7622021484376, "3": 1059.0156884765624, "4": 1060.072939453125, "5": 1060.8453002929687, "6": 1061.3284423828125, "7": 1061.5684814453125, "8": 1061.651435546875, "9": 1061.6769995117188, "10": 1061.7210205078125, "11": 1061.8155737304687, "12": 1061.957470703125, "13": 1062.1177783203125, "14": 1062.26134765625, "15": 1062.3611450195312, "16": 1062.401845703125, "17": 1062.3870776367187, "18": 1062.332451171875, "19": 1062.2580322265626, "20": 1062.183935546875, "21": 1062.1243481445313, "22": 1062.0850927734375, "23": 1062.0651928710938, "24": 1062.059482421875, "25": 1062.0603637695312, "26": 1062.0630615234375, "27": 1062.0659497070312, "28": 1062.07017578125, "29": 1062.0772387695313, "30": 1062.086865234375, "31": 1062.0966552734376, "32": 1062.1038525390625, "33": 1062.1075708007813, "34": 1062.1102392578125, "35": 1062.1172607421875, "36": 1062.133984375, "37": 1062.163525390625, "38": 1062.2060205078126, "39": 1062.2586474609375, "40": 1062.3162109375, "41": 1062.3729248046875, "42": 1062.4239404296875, "43": 1062.4655151367188, "44": 1062.4955322265625, "45": 1062.513037109375, "46": 1062.5176904296875, "47": 1062.5097534179688, "48": 1062.490751953125, "49": 1062.4619067382812, "50": 1062.4234619140625, "51": 1062.3740185546876, "52": 1062.3130712890625, "53": 1062.2416528320311, "54": 1062.164931640625, "55": 1062.0938110351562, "56": 1062.042119140625, "57": 1062.0208227539063, "58": 1062.0337744140625, "59": 1062.0733422851563, "60": 1062.1215087890625, "61": 1062.16021484375, "62": 1062.1787744140624, "63": 1062.1816577148438, "64": 1062.188857421875, "65": 1062.2274536132813, "66": 1062.3265087890625, "67": 1062.50435546875, "68": 1062.76369140625, "69": 1063.0942138671876, "70": 1063.474169921875, "71": 1063.8689404296874, "72": 1064.2442822265625, "73": 1064.5692016601563, "74": 1064.8148291015625, "75": 1064.9666137695312, "76": 1065.014580078125, "77": 1064.9530883789062, "78": 1064.777890625, "79": 1064.5005029296874, "80": 1064.1347412109376, "81": 1063.7019360351562, "82": 1063.2342626953125, "83": 1062.7757250976563, "84": 1062.3762158203126, "85": 1062.093505859375, "86": 1061.9858984375, "87": 1062.0916064453124, "88": 1062.43244140625, "89": 1063.008447265625, "90": 1063.777392578125, "91": 1064.6640454101562, "92": 1065.5804638671875, "93": 1066.43197265625, "94": 1067.1475341796875, "95": 1067.7031982421875, "96": 1068.1258984375, "97": 1068.4958056640626, "98": 1068.9307666015625, "99": 1069.53775390625, "100": 1069.974365234375}, "RIGHT_MTP_Y": {"0": 786.6658935546875, "1": 789.5398596191407, "2": 792.59037109375, "3": 795.6634301757813, "4": 798.5995190429687, "5": 801.247900390625, "6": 803.5304125976562, "7": 805.4199609375, "8": 806.9392626953126, "9": 808.1514282226562, "10": 809.14404296875, "11": 809.9770397949219, "12": 810.6823486328125, "13": 811.2714916992187, "14": 811.74734375, "15": 812.1106384277343, "16": 812.3680029296875, "17": 812.5416833496093, "18": 812.6587890625, "19": 812.7435400390625, "20": 812.8137939453125, "21": 812.8802416992188, "22": 812.9456420898438, "23": 813.0087890625, "24": 813.0667919921875, "25": 813.1181030273438, "26": 813.1623999023437, "27": 813.2001220703125, "28": 813.2312109375, "29": 813.2552392578125, "30": 813.2706176757813, "31": 813.2765539550782, "32": 813.2749853515625, "33": 813.2715185546875, "34": 813.2721142578125, "35": 813.2805786132812, "36": 813.2960864257813, "37": 813.3135009765625, "38": 813.3267065429687, "39": 813.3305358886719, "40": 813.32353515625, "41": 813.3085632324219, "42": 813.2910766601562, "43": 813.2777001953125, "44": 813.2724755859375, "45": 813.2747863769531, "46": 813.279228515625, "47": 813.2769396972657, "48": 813.2612841796876, "49": 813.2323083496094, "50": 813.1992797851562, "51": 813.1811157226563, "52": 813.193994140625, "53": 813.2379187011719, "54": 813.2809887695313, "55": 813.2419494628906, "56": 813.0073583984375, "57": 812.4517578125, "58": 811.4679956054688, "59": 810.0158081054688, "60": 808.1807373046875, "61": 806.1246105957032, "62": 804.0771362304688, "63": 802.292548828125, "64": 800.9682348632813, "65": 800.2351196289062, "66": 800.1728686523437, "67": 800.7711279296875, "68": 801.9785205078125, "69": 803.7457080078125, "70": 806.0460083007812, "71": 808.8271752929687, "72": 812.0530883789062, "73": 815.6912158203124, "74": 819.7145654296875, "75": 824.0477294921875, "76": 828.6215258789063, "77": 833.364345703125, "78": 838.2074194335937, "79": 843.0803601074218, "80": 847.9254150390625, "81": 852.6828454589843, "82": 857.2807763671875, "83": 861.6482421874999, "84": 865.7011499023437, "85": 869.3413940429688, "86": 872.475498046875, "87": 875.0545971679687, "88": 877.0500903320312, "89": 878.4627917480469, "90": 879.3657592773437, "91": 879.8856140136719, "92": 880.1682397460937, "93": 880.381962890625, "94": 880.7088232421875, "95": 881.3143249511719, "96": 882.3481591796875, "97": 883.962529296875, "98": 886.2212036132812, "99": 889.1345788574218, "100": 891.0172729492188}, "RIGHT_SHO_X": {"0": 1035.0989990234375, "1": 1034.492802734375, "2": 1033.798818359375, "3": 1033.0373583984374, "4": 1032.2419091796876, "5": 1031.4578369140625, "6": 1030.7315185546875, "7": 1030.1, "8": 1029.5862158203124, "9": 1029.19220703125, "10": 1028.892578125, "11": 1028.654345703125, "12": 1028.44234375, "13": 1028.2292358398438, "14": 1028.0043798828126, "15": 1027.7721313476563, "16": 1027.546044921875, "17": 1027.3397534179687, "18": 1027.161005859375, "19": 1027.0104711914062, "20": 1026.885791015625, "21": 1026.782177734375, "22": 1026.6977001953126, "23": 1026.6330810546874, "24": 1026.5914892578126, "25": 1026.5740966796875, "26": 1026.5809130859375, "27": 1026.6107543945313, "28": 1026.662490234375, "29": 1026.7334716796875, "30": 1026.8234130859375, "31": 1026.9344213867187, "32": 1027.07087890625, "33": 1027.2370166015626, "34": 1027.438154296875, "35": 1027.67861328125, "36": 1027.9601171875, "37": 1028.2794091796875, "38": 1028.633193359375, "39": 1029.019296875, "40": 1029.4358642578125, "41": 1029.8831201171874, "42": 1030.363681640625, "43": 1030.8830615234374, "44": 1031.44548828125, "45": 1032.0558715820312, "46": 1032.7204541015626, "47": 1033.4508447265625, "48": 1034.2560546875, "49": 1035.1485302734375, "50": 1036.1402587890625, "51": 1037.2443334960938, "52": 1038.452392578125, "53": 1039.7481420898437, "54": 1041.1028369140624, "55": 1042.4783569335937, "56": 1043.835205078125, "57": 1045.1434790039064, "58": 1046.3821435546874, "59": 1047.5400244140626, "60": 1048.6169921875, "61": 1049.613056640625, "62": 1050.5254345703124, "63": 1051.3512231445313, "64": 1052.088056640625, "65": 1052.732421875, "66": 1053.2823583984375, "67": 1053.7477709960938, "68": 1054.1472802734374, "69": 1054.502333984375, "70": 1054.834326171875, "71": 1055.16072265625, "72": 1055.4888525390625, "73": 1055.8176513671874, "74": 1056.139873046875, "75": 1056.4478149414062, "76": 1056.73634765625, "77": 1057.0045727539064, "78": 1057.2545166015625, "79": 1057.4910302734374, "80": 1057.7166015625, "81": 1057.9304541015624, "82": 1058.1284521484374, "83": 1058.3058569335938, "84": 1058.456650390625, "85": 1058.574267578125, "86": 1058.652421875, "87": 1058.6868603515625, "88": 1058.6715869140626, "89": 1058.599384765625, "90": 1058.4649169921875, "91": 1058.2666186523438, "92": 1058.0039453125, "93": 1057.6772729492188, "94": 1057.291884765625, "95": 1056.8517333984375, "96": 1056.3563818359376, "97": 1055.795693359375, "98": 1055.1569970703124, "99": 1054.4205395507813, "100": 1053.960693359375}, "RIGHT_SHO_Y": {"0": 442.1380310058594, "1": 442.47731140136716, "2": 442.7443322753906, "3": 442.9475213623047, "4": 443.0972802734375, "5": 443.20062866210935, "6": 443.26031982421875, "7": 443.26666564941405, "8": 443.19915893554685, "9": 443.0311883544922, "10": 442.7465393066406, "11": 442.33771484375, "12": 441.80838500976563, "13": 441.1768035888672, "14": 440.46839111328126, "15": 439.70335998535154, "16": 438.895771484375, "17": 438.0569171142578, "18": 437.19585571289065, "19": 436.3227856445312, "20": 435.4527954101562, "21": 434.60576721191404, "22": 433.802890625, "23": 433.0645281982422, "24": 432.4114611816406, "25": 431.8506164550781, "26": 431.3850085449219, "27": 431.0131005859375, "28": 430.73357055664064, "29": 430.5368328857422, "30": 430.41982421875, "31": 430.38389099121093, "32": 430.4357849121094, "33": 430.57888061523437, "34": 430.8192419433594, "35": 431.16148681640624, "36": 431.60337524414064, "37": 432.1326788330078, "38": 432.7367053222656, "39": 433.4024072265625, "40": 434.11408081054685, "41": 434.8560595703125, "42": 435.6138024902344, "43": 436.3715087890625, "44": 437.1120166015625, "45": 437.81878051757815, "46": 438.47552001953125, "47": 439.06309204101564, "48": 439.5678771972656, "49": 439.97452880859373, "50": 440.2655334472656, "51": 440.4135491943359, "52": 440.4053125, "53": 440.2257385253906, "54": 439.8678930664062, "55": 439.33527221679685, "56": 438.6608190917969, "57": 437.8806866455078, "58": 437.0340319824219, "59": 436.1561932373047, "60": 435.2696899414062, "61": 434.3793341064453, "62": 433.47587890625, "63": 432.54248779296876, "64": 431.56549560546875, "65": 430.5391326904297, "66": 429.46739379882814, "67": 428.36634216308596, "68": 427.25661499023437, "69": 426.15862915039065, "70": 425.09283447265625, "71": 424.0751239013672, "72": 423.1190625, "73": 422.2374090576172, "74": 421.44636108398436, "75": 420.7528533935547, "76": 420.16421875, "77": 419.68529357910154, "78": 419.32126953125, "79": 419.06317260742185, "80": 418.9046936035156, "81": 418.83936767578126, "82": 418.86139038085935, "83": 418.9601770019531, "84": 419.1295446777344, "85": 419.36558227539064, "86": 419.66487060546876, "87": 420.02307495117185, "88": 420.43970703125, "89": 420.9178137207031, "90": 421.4597900390625, "91": 422.0665057373047, "92": 422.73828125, "93": 423.47369201660155, "94": 424.2626037597656, "95": 425.09022521972656, "96": 425.93830444335936, "97": 426.7845458984375, "98": 427.6054162597656, "99": 428.3796051025391, "100": 428.7846984863281}, "RIGHT_WRIST_X": {"0": 1006.6557006835938, "1": 1006.6189147949219, "2": 1006.5512573242188, "3": 1006.4488122558594, "4": 1006.3075732421875, "5": 1006.1219055175782, "6": 1005.8886669921875, "7": 1005.6020861816406, "8": 1005.2556103515625, "9": 1004.8451843261719, "10": 1004.3756591796875, "11": 1003.855908203125, "12": 1003.2998095703125, "13": 1002.7252075195313, "14": 1002.148857421875, "15": 1001.5825744628906, "16": 1001.0337475585937, "17": 1000.5044372558593, "18": 999.9933666992188, "19": 999.4987756347656, "20": 999.020068359375, "21": 998.5570300292969, "22": 998.110908203125, "23": 997.6843200683594, "24": 997.282119140625, "25": 996.9079895019531, "26": 996.5667749023437, "27": 996.263515625, "28": 996.0043896484375, "29": 995.7916052246094, "30": 995.6296997070312, "31": 995.5248059082031, "32": 995.484794921875, "33": 995.5119262695313, "34": 995.607880859375, "35": 995.7725463867188, "36": 996.0017211914062, "37": 996.2868615722656, "38": 996.6215112304687, "39": 997.0014379882813, "40": 997.4231689453125, "41": 997.8844323730468, "42": 998.3851879882812, "43": 998.9270947265625, "44": 999.5092919921875, "45": 1000.1307434082031, "46": 1000.7901831054687, "47": 1001.4868640136718, "48": 1002.2155615234375, "49": 1002.9701477050781, "50": 1003.7426147460938, "51": 1004.5223815917968, "52": 1005.2964624023438, "53": 1006.0520434570312, "54": 1006.7774340820313, "55": 1007.4625427246094, "56": 1008.1055615234375, "57": 1008.7079760742188, "58": 1009.2742163085937, "59": 1009.8094360351563, "60": 1010.3178833007812, "61": 1010.7983056640625, "62": 1011.2439404296875, "63": 1011.6454516601563, "64": 1011.9957861328126, "65": 1012.291162109375, "66": 1012.5330737304688, "67": 1012.7334411621093, "68": 1012.9090600585937, "69": 1013.0767272949219, "70": 1013.2497314453125, "71": 1013.4336340332031, "72": 1013.6257080078125, "73": 1013.8181945800782, "74": 1014.000625, "75": 1014.1648864746094, "76": 1014.3062475585938, "77": 1014.4243725585937, "78": 1014.5223828125, "79": 1014.60814453125, "80": 1014.6892456054687, "81": 1014.77240234375, "82": 1014.8623974609375, "83": 1014.9603100585938, "84": 1015.0640307617188, "85": 1015.1690307617188, "86": 1015.2688793945313, "87": 1015.3578723144532, "88": 1015.4310791015625, "89": 1015.4840563964843, "90": 1015.5133544921875, "91": 1015.51587890625, "92": 1015.4875415039063, "93": 1015.4223083496094, "94": 1015.3162719726563, "95": 1015.166748046875, "96": 1014.9720239257813, "97": 1014.7304345703125, "98": 1014.445634765625, "99": 1014.1215710449219, "100": 1013.9258422851562}, "RIGHT_WRIST_Y": {"0": 575.4650268554688, "1": 576.320341796875, "2": 577.11474609375, "3": 577.8421875, "4": 578.5010595703125, "5": 579.0937805175781, "6": 579.6315112304687, "7": 580.1225744628906, "8": 580.5707641601563, "9": 580.9723107910156, "10": 581.3176513671875, "11": 581.5896264648437, "12": 581.7656591796875, "13": 581.8249462890625, "14": 581.7554956054687, "15": 581.5482727050781, "16": 581.1962817382813, "17": 580.705380859375, "18": 580.088037109375, "19": 579.3584008789062, "20": 578.5307739257812, "21": 577.6285180664063, "22": 576.6737084960937, "23": 575.6876159667969, "24": 574.6908764648438, "25": 573.7028198242188, "26": 572.7375708007812, "27": 571.8048571777343, "28": 570.9125854492188, "29": 570.0636840820313, "30": 569.264404296875, "31": 568.5250854492188, "32": 567.8612426757812, "33": 567.2845166015625, "34": 566.808505859375, "35": 566.4470825195312, "36": 566.2109716796875, "37": 566.1025415039062, "38": 566.1259790039062, "39": 566.2886010742187, "40": 566.5934814453125, "41": 567.0408935546875, "42": 567.6333203125, "43": 568.375439453125, "44": 569.2592529296875, "45": 570.272119140625, "46": 571.3987841796875, "47": 572.6231457519531, "48": 573.9185546875, "49": 575.2605285644531, "50": 576.6246948242188, "51": 577.9849951171875, "52": 579.3160913085937, "53": 580.5947790527343, "54": 581.799169921875, "55": 582.9076354980468, "56": 583.9117919921875, "57": 584.8066674804687, "58": 585.5925537109375, "59": 586.2754602050782, "60": 586.8682373046875, "61": 587.3769311523438, "62": 587.7987939453125, "63": 588.1241833496093, "64": 588.3412963867188, "65": 588.4354736328125, "66": 588.39255859375, "67": 588.2136352539062, "68": 587.9122241210938, "69": 587.5086157226563, "70": 587.0275024414062, "71": 586.5017797851563, "72": 585.9612817382813, "73": 585.4337939453125, "74": 584.9480395507812, "75": 584.5262451171875, "76": 584.18716796875, "77": 583.9453234863281, "78": 583.8147509765626, "79": 583.7945080566407, "80": 583.8851196289063, "81": 584.0861608886719, "82": 584.3976733398438, "83": 584.8121496582031, "84": 585.3259716796875, "85": 585.9372192382813, "86": 586.6431103515625, "87": 587.4374560546875, "88": 588.3177709960937, "89": 589.2841882324219, "90": 590.333447265625, "91": 591.4591101074219, "92": 592.6543115234375, "93": 593.9121411132812, "94": 595.2207299804687, "95": 596.5689636230469, "96": 597.9470874023438, "97": 599.3463537597656, "98": 600.7563012695313, "99": 602.167197265625, "100": 602.9505615234375}}, "1": {"LEFT_ANKLE_X": {"0": 1123.0654296875, "1": 1122.7038903808593, "2": 1122.4503759765626, "3": 1122.3328491210937, "4": 1122.3536181640625, "5": 1122.4863647460938, "6": 1122.6827294921875, "7": 1122.8975927734375, "8": 1123.095087890625, "9": 1123.255126953125, "10": 1123.3756469726563, "11": 1123.463670654297, "12": 1123.5298046875, "13": 1123.583837890625, "14": 1123.6301831054689, "15": 1123.6691955566407, "16": 1123.7005224609375, "17": 1123.7254382324218, "18": 1123.74599609375, "19": 1123.7637219238281, "20": 1123.7780517578126, "21": 1123.7856494140624, "22": 1123.7812475585938, "23": 1123.7597924804688, "24": 1123.72033203125, "25": 1123.6661376953125, "26": 1123.6039306640625, "27": 1123.5411975097657, "28": 1123.48291015625, "29": 1123.4299865722655, "30": 1123.3789184570312, "31": 1123.324287109375, "32": 1123.2611328125, "33": 1123.1862475585938, "34": 1123.0978002929687, "35": 1122.9962219238282, "36": 1122.8820068359375, "37": 1122.7559423828125, "38": 1122.6180444335937, "39": 1122.4687817382812, "40": 1122.308837890625, "41": 1122.1418029785157, "42": 1121.976748046875, "43": 1121.8287744140625, "44": 1121.716279296875, "45": 1121.6596435546876, "46": 1121.6718774414062, "47": 1121.7545251464844, "48": 1121.901259765625, "49": 1122.1034375, "50": 1122.3518676757812, "51": 1122.6514672851563, "52": 1123.0244580078124, "53": 1123.511826171875, "54": 1124.1494384765624, "55": 1124.9647705078125, "56": 1125.96251953125, "57": 1127.1056677246095, "58": 1128.3185571289061, "59": 1129.5133813476561, "60": 1130.6005615234376, "61": 1131.526064453125, "62": 1132.2783862304686, "63": 1132.8782263183593, "64": 1133.362490234375, "65": 1133.78046875, "66": 1134.1639526367187, "67": 1134.5331115722656, "68": 1134.9017578125, "69": 1135.280743408203, "70": 1135.68115234375, "71": 1136.117403564453, "72": 1136.603779296875, "73": 1137.1517443847656, "74": 1137.7699853515626, "75": 1138.4662475585938, "76": 1139.236220703125, "77": 1140.0761413574219, "78": 1140.9817651367186, "79": 1141.9505554199218, "80": 1142.9771728515625, "81": 1144.0622607421874, "82": 1145.2116137695314, "83": 1146.432384033203, "84": 1147.72900390625, "85": 1149.1023986816406, "86": 1150.5443627929687, "87": 1152.0238549804687, "88": 1153.494228515625, "89": 1154.8941125488282, "90": 1156.1467407226562, "91": 1157.1949841308594, "92": 1157.9967236328125, "93": 1158.5308166503905, "94": 1158.8075830078126, "95": 1158.8654907226562, "96": 1158.7389794921876, "97": 1158.4517504882813, "98": 1158.0292407226561, "99": 1157.4936926269531, "100": 1157.1561279296875}, "LEFT_ANKLE_Y": {"0": 813.48486328125, "1": 814.958095703125, "2": 816.3032104492188, "3": 817.463544921875, "4": 818.4068432617188, "5": 819.1293884277344, "6": 819.6642175292968, "7": 820.0491033935547, "8": 820.322490234375, "9": 820.5224206542969, "10": 820.6741027832031, "11": 820.7894464111328, "12": 820.87115234375, "13": 820.9223126220703, "14": 820.9468127441406, "15": 820.9515045166015, "16": 820.9455224609375, "17": 820.9383068847657, "18": 820.9361840820312, "19": 820.9428314208984, "20": 820.9591552734375, "21": 820.9837237548828, "22": 821.0141723632812, "23": 821.0471661376953, "24": 821.0785986328125, "25": 821.1045227050781, "26": 821.1222924804688, "27": 821.1313922119141, "28": 821.1351025390625, "29": 821.1378125, "30": 821.1438537597656, "31": 821.1551965332031, "32": 821.1706860351562, "33": 821.186362915039, "34": 821.1967626953125, "35": 821.1964813232422, "36": 821.1812622070313, "37": 821.147817993164, "38": 821.0923168945312, "39": 821.0132568359375, "40": 820.9078735351562, "41": 820.7719860839844, "42": 820.5995056152344, "43": 820.3854028320312, "44": 820.1224340820313, "45": 819.7996887207031, "46": 819.4054565429688, "47": 818.9256158447265, "48": 818.33984375, "49": 817.6167315673828, "50": 816.73486328125, "51": 815.6768444824219, "52": 814.4361889648437, "53": 813.020531616211, "54": 811.46751953125, "55": 809.8105163574219, "56": 808.0706811523437, "57": 806.2491662597656, "58": 804.333173828125, "59": 802.3129602050781, "60": 800.2100341796875, "61": 798.1044506835938, "62": 796.1125817871093, "63": 794.3602368164062, "64": 792.9689965820312, "65": 791.9783966064454, "66": 791.4050842285156, "67": 791.2620208740234, "68": 791.5781372070312, "69": 792.383540649414, "70": 793.7373291015625, "71": 795.7146966552734, "72": 798.3363208007812, "73": 801.580679321289, "74": 805.40625, "75": 809.7736663818359, "76": 814.5883935546875, "77": 819.7867657470703, "78": 825.3212121582031, "79": 831.1558276367188, "80": 837.2376342773438, "81": 843.522381591797, "82": 849.9574328613281, "83": 856.4672155761718, "84": 862.959736328125, "85": 869.3289794921875, "86": 875.4374084472656, "87": 881.1564489746094, "88": 886.3665576171875, "89": 890.9685174560547, "90": 894.886151123047, "91": 898.1669799804688, "92": 900.8904931640625, "93": 903.1785070800781, "94": 905.1925415039062, "95": 907.096469116211, "96": 909.0124877929687, "97": 911.0212774658203, "98": 913.1412719726562, "99": 915.3397613525391, "100": 916.5816650390625}, "LEFT_ELBOW_X": {"0": 1148.1773681640625, "1": 1149.3734814453126, "2": 1150.66841796875, "3": 1152.0568981933593, "4": 1153.5293701171875, "5": 1155.0720642089843, "6": 1156.666064453125, "7": 1158.2953576660157, "8": 1159.9448046875, "9": 1161.6006164550781, "10": 1163.2537719726563, "11": 1164.900147705078, "12": 1166.53939453125, "13": 1168.173387451172, "14": 1169.8029711914062, "15": 1171.4257019042968, "16": 1173.034921875, "17": 1174.6225048828126, "18": 1176.179853515625, "19": 1177.6990869140625, "20": 1179.1763427734375, "21": 1180.6117822265626, "22": 1182.005517578125, "23": 1183.3544750976562, "24": 1184.6560546875, "25": 1185.9045715332031, "26": 1187.0926831054687, "27": 1188.210721435547, "28": 1189.257978515625, "29": 1190.2336926269531, "30": 1191.1386596679688, "31": 1191.975224609375, "32": 1192.7481640625, "33": 1193.4585168457031, "34": 1194.1038745117187, "35": 1194.6853576660155, "36": 1195.2046826171875, "37": 1195.664071044922, "38": 1196.06369140625, "39": 1196.40962890625, "40": 1196.703515625, "41": 1196.943564453125, "42": 1197.124453125, "43": 1197.2420568847656, "44": 1197.289736328125, "45": 1197.2585754394531, "46": 1197.143583984375, "47": 1196.9426623535155, "48": 1196.6524755859375, "49": 1196.2654943847656, "50": 1195.7807006835938, "51": 1195.1938977050781, "52": 1194.499423828125, "53": 1193.6902001953124, "54": 1192.7723657226563, "55": 1191.7532104492188, "56": 1190.645927734375, "57": 1189.4759521484375, "58": 1188.2788305664062, "59": 1187.094276123047, "60": 1185.96826171875, "61": 1184.9405151367187, "62": 1184.039912109375, "63": 1183.2836499023438, "64": 1182.680166015625, "65": 1182.2080078125, "66": 1181.8425634765624, "67": 1181.555009765625, "68": 1181.3158203125, "69": 1181.100538330078, "70": 1180.897021484375, "71": 1180.7029528808594, "72": 1180.5229296875, "73": 1180.3646228027344, "74": 1180.2354248046875, "75": 1180.1412658691406, "76": 1180.079853515625, "77": 1180.0468310546876, "78": 1180.0359252929688, "79": 1180.0420129394531, "80": 1180.0608154296874, "81": 1180.0912780761719, "82": 1180.1346118164063, "83": 1180.1937866210938, "84": 1180.2743017578125, "85": 1180.384765625, "86": 1180.5390966796874, "87": 1180.7506896972657, "88": 1181.0343505859375, "89": 1181.4053845214844, "90": 1181.881298828125, "91": 1182.46646484375, "92": 1183.1649951171876, "93": 1183.9780407714843, "94": 1184.9003759765626, "95": 1185.9195495605468, "96": 1187.0265283203125, "97": 1188.2170483398438, "98": 1189.4855541992188, "99": 1190.8314233398437, "100": 1191.61865234375}, "LEFT_ELBOW_Y": {"0": 508.79364013671875, "1": 509.26625885009764, "2": 509.657197265625, "3": 509.9552359008789, "4": 510.1459057617187, "5": 510.2155487060547, "6": 510.1637023925781, "7": 509.99363800048826, "8": 509.7135986328125, "9": 509.342907409668, "10": 508.9032501220703, "11": 508.4128457641602, "12": 507.88557861328127, "13": 507.33523223876955, "14": 506.7723583984375, "15": 506.20873107910154, "16": 505.6601953125, "17": 505.14432739257813, "18": 504.67932556152346, "19": 504.2833142089844, "20": 503.96784057617185, "21": 503.7348889160156, "22": 503.5826336669922, "23": 503.5084170532227, "24": 503.50319213867186, "25": 503.56026458740234, "26": 503.67557250976563, "27": 503.8487307739258, "28": 504.0747399902344, "29": 504.3516070556641, "30": 504.67808227539064, "31": 505.05296295166016, "32": 505.473720703125, "33": 505.9405258178711, "34": 506.4559307861328, "35": 507.01995544433595, "36": 507.6316064453125, "37": 508.2887936401367, "38": 508.988896484375, "39": 509.722663269043, "40": 510.481005859375, "41": 511.2539468383789, "42": 512.0306567382812, "43": 512.8007800292969, "44": 513.55544921875, "45": 514.2854553222656, "46": 514.9826025390626, "47": 515.6390948486328, "48": 516.2453076171874, "49": 516.7860070800781, "50": 517.2482299804688, "51": 517.6148138427734, "52": 517.8644482421874, "53": 517.9699700927735, "54": 517.9181591796874, "55": 517.6971374511719, "56": 517.3018872070312, "57": 516.7448815917969, "58": 516.0573168945313, "59": 515.2741845703125, "60": 514.4326782226562, "61": 513.5702203369141, "62": 512.7125378417969, "63": 511.87385528564454, "64": 511.0600207519531, "65": 510.2672088623047, "66": 509.48970397949216, "67": 508.72163055419924, "68": 507.9589514160156, "69": 507.20067443847654, "70": 506.44996337890626, "71": 505.7148190307617, "72": 505.00736938476564, "73": 504.342744140625, "74": 503.7388317871094, "75": 503.21876525878906, "76": 502.7963916015625, "77": 502.4842471313477, "78": 502.2918890380859, "79": 502.22605987548826, "80": 502.2804260253906, "81": 502.45083404541015, "82": 502.73438354492185, "83": 503.12333587646486, "84": 503.606845703125, "85": 504.1762420654297, "86": 504.8255682373047, "87": 505.543405456543, "88": 506.3216662597656, "89": 507.15481140136717, "90": 508.04002075195314, "91": 508.9705191040039, "92": 509.9412451171875, "93": 510.9458462524414, "94": 511.97452880859373, "95": 513.0146484375, "96": 514.05310546875, "97": 515.0752575683593, "98": 516.0675170898437, "99": 517.0173687744141, "100": 517.5263061523438}, "LEFT_HIP_X": {"0": 1118.8541259765625, "1": 1119.5267529296875, "2": 1120.1905297851563, "3": 1120.8499279785156, "4": 1121.51884765625, "5": 1122.22060546875, "6": 1122.9789575195311, "7": 1123.8136145019532, "8": 1124.735419921875, "9": 1125.7342565917968, "10": 1126.7833374023437, "11": 1127.8466918945312, "12": 1128.8817578125, "13": 1129.8529162597656, "14": 1130.7366821289063, "15": 1131.5225158691405, "16": 1132.212568359375, "17": 1132.8281506347657, "18": 1133.3919799804687, "19": 1133.9267260742188, "20": 1134.45146484375, "21": 1134.9767663574219, "22": 1135.5050610351564, "23": 1136.0324584960938, "24": 1136.5514599609376, "25": 1137.0533447265625, "26": 1137.5303735351563, "27": 1137.9749072265624, "28": 1138.3867626953124, "29": 1138.7681115722655, "30": 1139.1238159179688, "31": 1139.4598352050782, "32": 1139.780966796875, "33": 1140.0883447265626, "34": 1140.379326171875, "35": 1140.6504699707032, "36": 1140.8982861328125, "37": 1141.1216076660157, "38": 1141.3216357421875, "39": 1141.5064013671874, "40": 1141.684326171875, "41": 1141.8636889648437, "42": 1142.0496704101563, "43": 1142.2415502929687, "44": 1142.4334326171875, "45": 1142.61376953125, "46": 1142.7694091796875, "47": 1142.8903967285157, "48": 1142.9722900390625, "49": 1143.0170336914061, "50": 1143.0367431640625, "51": 1143.0451965332031, "52": 1143.0535546875, "53": 1143.0664672851562, "54": 1143.0777490234375, "55": 1143.0725219726562, "56": 1143.0289404296875, "57": 1142.9243615722655, "58": 1142.7449731445313, "59": 1142.4873449707031, "60": 1142.16162109375, "61": 1141.7990600585938, "62": 1141.4392504882812, "63": 1141.123359375, "64": 1140.890302734375, "65": 1140.755810546875, "66": 1140.7208251953125, "67": 1140.7716235351563, "68": 1140.8819482421875, "69": 1141.0200610351562, "70": 1141.1615966796876, "71": 1141.2908642578125, "72": 1141.4045068359376, "73": 1141.5097253417969, "74": 1141.6188818359376, "75": 1141.7461242675781, "76": 1141.899609375, "77": 1142.080604248047, "78": 1142.2843701171876, "79": 1142.5023193359375, "80": 1142.724169921875, "81": 1142.9421215820312, "82": 1143.1516162109374, "83": 1143.3541345214844, "84": 1143.5585986328124, "85": 1143.779736328125, "86": 1144.036748046875, "87": 1144.3439196777344, "88": 1144.708095703125, "89": 1145.1288525390626, "90": 1145.6005493164062, "91": 1146.1113452148438, "92": 1146.6548681640625, "93": 1147.2307446289062, "94": 1147.84515625, "95": 1148.5064880371094, "96": 1149.2240039062501, "97": 1150.0051062011719, "98": 1150.8450219726562, "99": 1151.7307739257812, "100": 1152.239501953125}, "LEFT_HIP_Y": {"0": 572.1011352539062, "1": 572.6238873291015, "2": 573.0677819824218, "3": 573.4174523925781, "4": 573.6461840820313, "5": 573.7196105957031, "6": 573.6170275878907, "7": 573.3260382080078, "8": 572.8502612304687, "9": 572.2267785644531, "10": 571.5138671875, "11": 570.7769665527344, "12": 570.0852612304687, "13": 569.4911456298828, "14": 569.02421875, "15": 568.6919586181641, "16": 568.4817260742187, "17": 568.3571435546875, "18": 568.28353515625, "19": 568.2310778808594, "20": 568.1818115234375, "21": 568.1344158935547, "22": 568.1017224121093, "23": 568.1076116943359, "24": 568.1749194335938, "25": 568.32080078125, "26": 568.5544482421875, "27": 568.8785601806641, "28": 569.2789501953125, "29": 569.7405963134765, "30": 570.247705078125, "31": 570.7860247802735, "32": 571.3465380859375, "33": 571.9287475585937, "34": 572.5400415039062, "35": 573.1906494140625, "36": 573.890419921875, "37": 574.6462506103516, "38": 575.4623266601562, "39": 576.3312823486328, "40": 577.2448486328125, "41": 578.1937353515625, "42": 579.1686657714844, "43": 580.1600921630859, "44": 581.1607470703125, "45": 582.1633544921875, "46": 583.1589526367187, "47": 584.1365625, "48": 585.08154296875, "49": 585.9720635986328, "50": 586.78662109375, "51": 587.5008746337891, "52": 588.0884521484375, "53": 588.5194464111328, "54": 588.7827026367188, "55": 588.8710754394531, "56": 588.7871337890625, "57": 588.5542565917968, "58": 588.2152087402344, "59": 587.8171166992188, "60": 587.4087036132812, "61": 587.0297875976562, "62": 586.6980908203125, "63": 586.4084027099609, "64": 586.1330322265625, "65": 585.828091430664, "66": 585.4492749023437, "67": 584.9585559082032, "68": 584.3367333984374, "69": 583.5990319824218, "70": 582.7827575683593, "71": 581.9469549560547, "72": 581.1627954101563, "73": 580.4912854003907, "74": 579.9768957519532, "75": 579.6528015136719, "76": 579.5147021484376, "77": 579.5514599609374, "78": 579.7474865722656, "79": 580.0868005371094, "80": 580.5456420898438, "81": 581.1094604492188, "82": 581.7676574707032, "83": 582.5063226318359, "84": 583.3092797851563, "85": 584.1623046875, "86": 585.0542297363281, "87": 585.9760400390625, "88": 586.927158203125, "89": 587.9139154052734, "90": 588.9490600585938, "91": 590.0407116699218, "92": 591.1934838867187, "93": 592.4041296386719, "94": 593.6570031738281, "95": 594.9262298583984, "96": 596.1830249023437, "97": 597.3975482177734, "98": 598.5482800292968, "99": 599.6243737792969, "100": 600.1932983398438}, "LEFT_KNEE_X": {"0": 1118.274658203125, "1": 1118.324677734375, "2": 1118.392734375, "3": 1118.5318627929687, "4": 1118.7984765625, "5": 1119.2344177246093, "6": 1119.837568359375, "7": 1120.5749365234376, "8": 1121.3840576171874, "9": 1122.1842529296875, "10": 1122.9099731445312, "11": 1123.5257934570313, "12": 1124.0273291015626, "13": 1124.4496813964843, "14": 1124.833349609375, "15": 1125.2114807128905, "16": 1125.5993798828124, "17": 1125.9908666992187, "18": 1126.3680517578125, "19": 1126.70966796875, "20": 1127.0017333984374, "21": 1127.2430810546875, "22": 1127.4401977539062, "23": 1127.6031408691406, "24": 1127.74376953125, "25": 1127.8693237304688, "26": 1127.981865234375, "27": 1128.0807385253906, "28": 1128.166728515625, "29": 1128.2418176269532, "30": 1128.3096069335938, "31": 1128.3732763671876, "32": 1128.4332421875, "33": 1128.4861926269532, "34": 1128.5253247070314, "35": 1128.5432250976562, "36": 1128.5348095703125, "37": 1128.4993371582032, "38": 1128.4413891601562, "39": 1128.3728564453124, "40": 1128.3060302734375, "41": 1128.2515344238282, "42": 1128.2178759765625, "43": 1128.2090979003906, "44": 1128.2281982421875, "45": 1128.276611328125, "46": 1128.3518432617188, "47": 1128.44771484375, "48": 1128.55958984375, "49": 1128.6910925292968, "50": 1128.8613891601562, "51": 1129.1103283691407, "52": 1129.4996337890625, "53": 1130.11408203125, "54": 1131.0163061523438, "55": 1132.2530883789063, "56": 1133.83970703125, "57": 1135.7320288085937, "58": 1137.8287915039064, "59": 1140.0088037109374, "60": 1142.1369873046874, "61": 1144.0974719238282, "62": 1145.8197534179687, "63": 1147.2794140624999, "64": 1148.4857080078125, "65": 1149.5007385253907, "66": 1150.3779663085938, "67": 1151.1586987304688, "68": 1151.8669189453126, "69": 1152.5122216796874, "70": 1153.0900146484375, "71": 1153.5878283691407, "72": 1153.996689453125, "73": 1154.3125708007813, "74": 1154.53515625, "75": 1154.6653442382812, "76": 1154.7153271484376, "77": 1154.6940295410157, "78": 1154.6093823242188, "79": 1154.4687927246093, "80": 1154.2838623046875, "81": 1154.0645471191406, "82": 1153.8189477539063, "83": 1153.5517016601561, "84": 1153.26017578125, "85": 1152.9343505859374, "86": 1152.5584936523437, "87": 1152.1256884765626, "88": 1151.6416552734374, "89": 1151.129873046875, "90": 1150.634033203125, "91": 1150.206346435547, "92": 1149.8949658203126, "93": 1149.735850830078, "94": 1149.7382348632811, "95": 1149.876904296875, "96": 1150.1125537109374, "97": 1150.3960168457031, "98": 1150.676015625, "99": 1150.9141870117187, "100": 1151.0211181640625}, "LEFT_KNEE_Y": {"0": 695.4931640625, "1": 696.7402807617187, "2": 697.9657238769531, "3": 699.0984149169922, "4": 700.0579028320312, "5": 700.7766693115234, "6": 701.2406286621094, "7": 701.4702575683593, "8": 701.5141357421875, "9": 701.4451599121094, "10": 701.3287292480469, "11": 701.2106005859375, "12": 701.1205810546875, "13": 701.069721069336, "14": 701.0593920898438, "15": 701.0869018554688, "16": 701.1493481445312, "17": 701.2430181884765, "18": 701.3674890136718, "19": 701.5246875, "20": 701.7162963867188, "21": 701.9423297119141, "22": 702.202255859375, "23": 702.4949969482421, "24": 702.8157568359375, "25": 703.1607055664062, "26": 703.5283532714843, "27": 703.920795288086, "28": 704.3391625976562, "29": 704.7849951171875, "30": 705.258740234375, "31": 705.7599572753907, "32": 706.287685546875, "33": 706.8429052734375, "34": 707.4278112792969, "35": 708.0421142578125, "36": 708.6840600585938, "37": 709.3516400146484, "38": 710.0440173339844, "39": 710.7583233642578, "40": 711.4928588867188, "41": 712.2457434082031, "42": 713.0150805664063, "43": 713.7988177490234, "44": 714.5969384765625, "45": 715.4112731933594, "46": 716.2443981933594, "47": 717.0990167236328, "48": 717.9793823242187, "49": 718.8943768310547, "50": 719.8562622070312, "51": 720.885947265625, "52": 722.0144995117188, "53": 723.2855065917969, "54": 724.7298950195312, "55": 726.3697265625, "56": 728.2029858398438, "57": 730.1788854980468, "58": 732.1951306152343, "59": 734.1192742919922, "60": 735.7912963867187, "61": 737.0856701660156, "62": 737.9336767578125, "63": 738.3263513183593, "64": 738.2990698242188, "65": 737.9658172607421, "66": 737.4239013671875, "67": 736.7548443603515, "68": 736.0183642578126, "69": 735.2519805908203, "70": 734.4759094238282, "71": 733.7082458496094, "72": 732.9714794921875, "73": 732.2928216552734, "74": 731.70296875, "75": 731.2388916015625, "76": 730.92181640625, "77": 730.7694213867187, "78": 730.7947717285156, "79": 731.0074114990234, "80": 731.3993286132812, "81": 731.9682446289063, "82": 732.7178063964844, "83": 733.6495373535156, "84": 734.7636450195313, "85": 736.065673828125, "86": 737.565009765625, "87": 739.2450701904297, "88": 741.0779614257813, "89": 743.0213128662109, "90": 745.0200134277344, "91": 747.0145977783203, "92": 748.9625415039062, "93": 750.8383477783203, "94": 752.6359375, "95": 754.3655487060547, "96": 756.041435546875, "97": 757.683099975586, "98": 759.3207080078125, "99": 760.9889953613281, "100": 761.9467163085938}, "LEFT_MTP_X": {"0": 1139.714599609375, "1": 1138.916824951172, "2": 1138.081005859375, "3": 1137.317384033203, "4": 1136.7234765625, "5": 1136.3610900878907, "6": 1136.2219848632812, "7": 1136.2549890136718, "8": 1136.379775390625, "9": 1136.5111096191406, "10": 1136.5962890625, "11": 1136.6198107910157, "12": 1136.592392578125, "13": 1136.5434143066407, "14": 1136.4981030273439, "15": 1136.4730041503906, "16": 1136.475283203125, "17": 1136.5023986816407, "18": 1136.5502392578126, "19": 1136.6153686523437, "20": 1136.694970703125, "21": 1136.7867626953125, "22": 1136.8877709960936, "23": 1136.9934350585938, "24": 1137.0978564453126, "25": 1137.1956787109375, "26": 1137.2831689453126, "27": 1137.3588256835938, "28": 1137.4240966796874, "29": 1137.4808374023437, "30": 1137.5298828125, "31": 1137.5706909179687, "32": 1137.601982421875, "33": 1137.622276611328, "34": 1137.6317553710937, "35": 1137.633203125, "36": 1137.63095703125, "37": 1137.6283068847656, "38": 1137.6256860351561, "39": 1137.6208190917969, "40": 1137.6107421875, "41": 1137.5930407714843, "42": 1137.5680737304688, "43": 1137.5393005371093, "44": 1137.5117529296874, "45": 1137.4924682617188, "46": 1137.4888305664062, "47": 1137.5072192382813, "48": 1137.55333984375, "49": 1137.6320092773437, "50": 1137.7420654296875, "51": 1137.8790026855468, "52": 1138.0351123046876, "53": 1138.2000732421875, "54": 1138.3654711914062, "55": 1138.528662109375, "56": 1138.694716796875, "57": 1138.8753930664063, "58": 1139.0833715820313, "59": 1139.3272924804687, "60": 1139.6087158203125, "61": 1139.9162426757812, "62": 1140.23255859375, "63": 1140.539736328125, "64": 1140.82267578125, "65": 1141.0772766113282, "66": 1141.3060180664063, "67": 1141.5155444335937, "68": 1141.7149267578125, "69": 1141.9148461914062, "70": 1142.12900390625, "71": 1142.3791235351562, "72": 1142.6957275390625, "73": 1143.1147973632812, "74": 1143.6756469726563, "75": 1144.4239501953125, "76": 1145.3760009765624, "77": 1146.5379370117187, "78": 1147.9021704101563, "79": 1149.4487731933593, "80": 1151.13798828125, "81": 1152.9371716308594, "82": 1154.8205200195312, "83": 1156.7678869628905, "84": 1158.7688427734374, "85": 1160.822198486328, "86": 1162.9284521484376, "87": 1165.0755639648437, "88": 1167.237294921875, "89": 1169.369862060547, "90": 1171.4083740234375, "91": 1173.2886706542968, "92": 1174.9476953125, "93": 1176.3252758789063, "94": 1177.3747485351562, "95": 1178.0734130859375, "96": 1178.3933837890625, "97": 1178.2952709960937, "98": 1177.7788305664062, "99": 1176.8717004394532, "100": 1176.2178955078125}, "LEFT_MTP_Y": {"0": 827.48193359375, "1": 829.9970477294922, "2": 832.6008813476562, "3": 835.116259765625, "4": 837.4027294921875, "5": 839.3727996826171, "6": 841.0170593261719, "7": 842.3559265136719, "8": 843.4241162109375, "9": 844.2737365722656, "10": 844.9513977050781, "11": 845.4900402832031, "12": 845.9124658203125, "13": 846.2479327392579, "14": 846.518779296875, "15": 846.7445983886719, "16": 846.9414916992188, "17": 847.1222747802734, "18": 847.2925512695313, "19": 847.4534802246094, "20": 847.6038452148438, "21": 847.7425463867188, "22": 847.8696044921875, "23": 847.9854193115234, "24": 848.0913037109375, "25": 848.1872253417969, "26": 848.2719665527344, "27": 848.3434259033203, "28": 848.4022241210937, "29": 848.4508605957031, "30": 848.4942749023437, "31": 848.5388287353516, "32": 848.5895922851563, "33": 848.6486730957031, "34": 848.7142626953125, "35": 848.7806823730468, "36": 848.841171875, "37": 848.890546875, "38": 848.9264575195313, "39": 848.9514788818359, "40": 848.9695068359375, "41": 848.984857788086, "42": 849.0010888671875, "43": 849.0197283935547, "44": 849.0399462890625, "45": 849.0579559326172, "46": 849.066845703125, "47": 849.0592816162109, "48": 849.0302392578125, "49": 848.980849609375, "50": 848.9236450195312, "51": 848.8776495361328, "52": 848.8607958984375, "53": 848.8756005859375, "54": 848.8868688964844, "55": 848.8172546386719, "56": 848.5405053710938, "57": 847.9075775146484, "58": 846.8109399414062, "59": 845.2055505371094, "60": 843.1337890625, "61": 840.7808068847656, "62": 838.3908972167968, "63": 836.2214709472656, "64": 834.52794921875, "65": 833.448941040039, "66": 833.0651928710937, "67": 833.4121057128906, "68": 834.4844580078125, "69": 836.2200677490234, "70": 838.5761596679688, "71": 841.5274041748047, "72": 845.0205322265625, "73": 849.0002069091797, "74": 853.4189819335937, "75": 858.2406921386719, "76": 863.3861889648438, "77": 868.789409790039, "78": 874.3831750488281, "79": 880.0961926269532, "80": 885.8513305664062, "81": 891.5822863769531, "82": 897.2226379394532, "83": 902.7065411376954, "84": 907.9671899414062, "85": 912.9176544189453, "86": 917.4226208496094, "87": 921.353685913086, "88": 924.5780297851562, "89": 926.9858807373047, "90": 928.5115661621094, "91": 929.2730963134766, "92": 929.4515454101562, "93": 929.3043273925781, "94": 929.1429602050781, "95": 929.2525482177734, "96": 929.8543969726562, "97": 931.1175134277344, "98": 933.0771166992188, "99": 935.675015258789, "100": 937.3593139648438}, "LEFT_SHO_X": {"0": 1131.6600341796875, "1": 1133.1232080078125, "2": 1134.6932348632813, "3": 1136.3521838378906, "4": 1138.071318359375, "5": 1139.8101196289062, "6": 1141.521796875, "7": 1143.1611730957031, "8": 1144.683701171875, "9": 1146.0599841308594, "10": 1147.280126953125, "11": 1148.3475817871094, "12": 1149.275419921875, "13": 1150.0992126464844, "14": 1150.852646484375, "15": 1151.5668579101562, "16": 1152.268896484375, "17": 1152.9790161132812, "18": 1153.70919921875, "19": 1154.4657250976563, "20": 1155.24814453125, "21": 1156.0498107910157, "22": 1156.8606274414062, "23": 1157.6672827148439, "24": 1158.4558740234374, "25": 1159.2152404785156, "26": 1159.9378686523437, "27": 1160.6182360839844, "28": 1161.2592626953126, "29": 1161.8637548828126, "30": 1162.4348999023437, "31": 1162.9759838867187, "32": 1163.490029296875, "33": 1163.9773754882813, "34": 1164.4353735351563, "35": 1164.860369873047, "36": 1165.24728515625, "37": 1165.5891369628907, "38": 1165.8758374023437, "39": 1166.1031213378906, "40": 1166.2661865234375, "41": 1166.3611767578125, "42": 1166.3853759765625, "43": 1166.3426733398437, "44": 1166.2355859375, "45": 1166.0652221679688, "46": 1165.8331176757813, "47": 1165.5382263183594, "48": 1165.17359375, "49": 1164.7237854003906, "50": 1164.1784057617188, "51": 1163.528104248047, "52": 1162.7698828125, "53": 1161.9094104003907, "54": 1160.9729223632812, "55": 1159.99072265625, "56": 1158.99876953125, "57": 1158.0346704101562, "58": 1157.128828125, "59": 1156.3028955078125, "60": 1155.5715576171874, "61": 1154.9324194335939, "62": 1154.37669921875, "63": 1153.8937133789063, "64": 1153.4769677734375, "65": 1153.1175537109375, "66": 1152.8140380859375, "67": 1152.5670336914063, "68": 1152.37619140625, "69": 1152.2361279296874, "70": 1152.1418090820312, "71": 1152.0891711425782, "72": 1152.0733740234375, "73": 1152.0911791992187, "74": 1152.142041015625, "75": 1152.2279052734375, "76": 1152.34869140625, "77": 1152.5063940429689, "78": 1152.7043920898439, "79": 1152.9472778320312, "80": 1153.23681640625, "81": 1153.5759802246093, "82": 1153.9685595703124, "83": 1154.4169506835938, "84": 1154.9218115234376, "85": 1155.4849792480468, "86": 1156.1104077148439, "87": 1156.7976770019532, "88": 1157.547880859375, "89": 1158.3627221679687, "90": 1159.246435546875, "91": 1160.195811767578, "92": 1161.209404296875, "93": 1162.28607421875, "94": 1163.4234423828125, "95": 1164.6186401367188, "96": 1165.87396484375, "97": 1167.199151611328, "98": 1168.604326171875, "99": 1170.1027026367187, "100": 1170.986083984375}, "LEFT_SHO_Y": {"0": 426.7530212402344, "1": 426.9937356567383, "2": 427.16369201660154, "3": 427.25086853027346, "4": 427.239736328125, "5": 427.1138122558594, "6": 426.86635925292967, "7": 426.4909780883789, "8": 425.9825805664062, "9": 425.34835662841795, "10": 424.6044403076172, "11": 423.7710092163086, "12": 422.8714404296875, "13": 421.9364532470703, "14": 420.991259765625, "15": 420.05718994140625, "16": 419.1531677246094, "17": 418.29255340576174, "18": 417.48780639648436, "19": 416.75185760498044, "20": 416.0941223144531, "21": 415.5183322143555, "22": 415.02702392578124, "23": 414.623623046875, "24": 414.30350219726563, "25": 414.06217193603516, "26": 413.89537719726565, "27": 413.8004763793945, "28": 413.7677209472656, "29": 413.79065856933596, "30": 413.8637725830078, "31": 413.9818304443359, "32": 414.1393090820313, "33": 414.3345281982422, "34": 414.5697784423828, "35": 414.8477493286133, "36": 415.17209716796873, "37": 415.54640808105466, "38": 415.97401916503907, "39": 416.44824645996096, "40": 416.9596252441406, "41": 417.49510833740237, "42": 418.0397039794922, "43": 418.5796942138672, "44": 419.10536499023436, "45": 419.608935546875, "46": 420.0847912597656, "47": 420.5274169921875, "48": 420.9287365722656, "49": 421.2744464111328, "50": 421.5503845214844, "51": 421.7373098754883, "52": 421.8105200195312, "53": 421.73767578125, "54": 421.50035278320314, "55": 421.08290100097656, "56": 420.47928955078123, "57": 419.70582763671877, "58": 418.8018719482422, "59": 417.812926940918, "60": 416.7876831054688, "61": 415.7704104614258, "62": 414.7873284912109, "63": 413.84749267578127, "64": 412.9471276855469, "65": 412.07044372558596, "66": 411.2037719726562, "67": 410.33838439941405, "68": 409.47333374023435, "69": 408.61548309326173, "70": 407.7768920898437, "71": 406.97426940917967, "72": 406.2241259765625, "73": 405.5408383178711, "74": 404.93787536621096, "75": 404.4312210083008, "76": 404.02500732421873, "77": 403.7232992553711, "78": 403.52843383789065, "79": 403.4412167358398, "80": 403.45262451171874, "81": 403.55626708984374, "82": 403.7469909667969, "83": 404.0163265991211, "84": 404.35449462890625, "85": 404.7542419433594, "86": 405.21089416503906, "87": 405.71637786865233, "88": 406.26525390625, "89": 406.8540612792969, "90": 407.4816131591797, "91": 408.1437255859375, "92": 408.83672119140624, "93": 409.5546728515625, "94": 410.2870349121094, "95": 411.01942291259763, "96": 411.73544433593753, "97": 412.4151370239258, "98": 413.04005859375, "99": 413.59412963867186, "100": 413.8687744140625}, "LEFT_WRIST_X": {"0": 1168.3184814453125, "1": 1169.3597705078125, "2": 1170.4265600585939, "3": 1171.5217456054688, "4": 1172.6509716796875, "5": 1173.8215209960938, "6": 1175.038984375, "7": 1176.311356201172, "8": 1177.649560546875, "9": 1179.0611987304687, "10": 1180.5490966796874, "11": 1182.1115026855468, "12": 1183.7418212890625, "13": 1185.4200659179687, "14": 1187.124462890625, "15": 1188.8324584960938, "16": 1190.5231201171875, "17": 1192.1839392089844, "18": 1193.8103637695312, "19": 1195.403077392578, "20": 1196.9672607421876, "21": 1198.5084350585937, "22": 1200.0296606445313, "23": 1201.5298388671874, "24": 1203.0064599609375, "25": 1204.4534606933594, "26": 1205.8627075195313, "27": 1207.2219006347657, "28": 1208.5225732421875, "29": 1209.7541931152343, "30": 1210.9051513671875, "31": 1211.965732421875, "32": 1212.932744140625, "33": 1213.8031030273437, "34": 1214.572841796875, "35": 1215.2452880859375, "36": 1215.825498046875, "37": 1216.317529296875, "38": 1216.7212939453125, "39": 1217.0457861328125, "40": 1217.295166015625, "41": 1217.4729931640625, "42": 1217.5810205078126, "43": 1217.6246740722656, "44": 1217.6054541015626, "45": 1217.5220703125, "46": 1217.3756225585937, "47": 1217.1690490722656, "48": 1216.9059423828126, "49": 1216.5897912597657, "50": 1216.2302856445312, "51": 1215.8358654785156, "52": 1215.4123681640624, "53": 1214.9614587402343, "54": 1214.4822827148437, "55": 1213.9681457519532, "56": 1213.409326171875, "57": 1212.7977209472656, "58": 1212.1331201171874, "59": 1211.4221166992188, "60": 1210.679541015625, "61": 1209.9299450683593, "62": 1209.1991137695313, "63": 1208.5107055664062, "64": 1207.885419921875, "65": 1207.3286743164062, "66": 1206.8386376953124, "67": 1206.4066320800782, "68": 1206.0183935546875, "69": 1205.6577026367188, "70": 1205.3128784179687, "71": 1204.9766845703125, "72": 1204.646337890625, "73": 1204.3243981933595, "74": 1204.0193481445312, "75": 1203.747314453125, "76": 1203.525283203125, "77": 1203.3690209960937, "78": 1203.2893872070313, "79": 1203.2882739257811, "80": 1203.352294921875, "81": 1203.4661633300782, "82": 1203.6144873046876, "83": 1203.7850952148438, "84": 1203.973359375, "85": 1204.1821228027343, "86": 1204.4202368164063, "87": 1204.6967419433595, "88": 1205.020283203125, "89": 1205.3982592773436, "90": 1205.83837890625, "91": 1206.3434118652344, "92": 1206.9203564453126, "93": 1207.5811755371094, "94": 1208.3376318359376, "95": 1209.1951477050782, "96": 1210.1579296875, "97": 1211.2302648925781, "98": 1212.4059448242188, "99": 1213.6763525390625, "100": 1214.4237060546875}, "LEFT_WRIST_Y": {"0": 574.72509765625, "1": 575.4148675537109, "2": 576.0604333496094, "3": 576.6540563964844, "4": 577.1830200195312, "5": 577.6329650878906, "6": 577.9967407226562, "7": 578.2680407714844, "8": 578.441142578125, "9": 578.5171325683593, "10": 578.4999145507812, "11": 578.3927136230469, "12": 578.1965283203125, "13": 577.9227734375, "14": 577.5837255859375, "15": 577.1950073242188, "16": 576.7761889648438, "17": 576.3490808105469, "18": 575.9303186035156, "19": 575.5324719238281, "20": 575.1618774414062, "21": 574.8187677001953, "22": 574.5008178710938, "23": 574.2044665527344, "24": 573.923955078125, "25": 573.6545257568359, "26": 573.3927502441406, "27": 573.1366149902344, "28": 572.885009765625, "29": 572.6383697509766, "30": 572.3985778808594, "31": 572.1691217041016, "32": 571.955009765625, "33": 571.7635711669922, "34": 571.605712890625, "35": 571.4925598144531, "36": 571.4355297851563, "37": 571.4465069580078, "38": 571.5409118652344, "39": 571.724370727539, "40": 572.0029907226562, "41": 572.3815710449219, "42": 572.8624328613281, "43": 573.438662109375, "44": 574.1047290039063, "45": 574.8553894042968, "46": 575.6802270507812, "47": 576.5653991699219, "48": 577.4960302734376, "49": 578.4540753173828, "50": 579.4152526855469, "51": 580.3541198730469, "52": 581.2431396484375, "53": 582.0509783935547, "54": 582.7564282226563, "55": 583.3423461914062, "56": 583.79853515625, "57": 584.1304296875, "58": 584.36017578125, "59": 584.5141180419922, "60": 584.619921875, "61": 584.7030548095703, "62": 584.7759692382813, "63": 584.8381005859375, "64": 584.875908203125, "65": 584.8720275878907, "66": 584.8086669921875, "67": 584.6723114013672, "68": 584.4584912109375, "69": 584.1778448486328, "70": 583.8477478027344, "71": 583.4927221679687, "72": 583.1436694335938, "73": 582.8296368408203, "74": 582.5761328125, "75": 582.4073944091797, "76": 582.3326538085937, "77": 582.3577001953125, "78": 582.486181640625, "79": 582.7224664306641, "80": 583.0639282226563, "81": 583.5128576660156, "82": 584.074326171875, "83": 584.7486260986328, "84": 585.531005859375, "85": 586.4169067382812, "86": 587.4032971191406, "87": 588.4774200439454, "88": 589.628271484375, "89": 590.8465130615234, "90": 592.1256652832031, "91": 593.4555352783203, "92": 594.8286694335937, "93": 596.2362481689453, "94": 597.6651318359375, "95": 599.0990051269531, "96": 600.5212841796875, "97": 601.91474609375, "98": 603.2660266113281, "99": 604.5661376953125, "100": 605.269287109375}, "RIGHT_ANKLE_X": {"0": 1060.603271484375, "1": 1061.0317822265624, "2": 1061.4450439453126, "3": 1061.8150244140625, "4": 1062.1138037109374, "5": 1062.32236328125, "6": 1062.45009765625, "7": 1062.5206860351564, "8": 1062.5677978515625, "9": 1062.6250927734375, "10": 1062.7134033203124, "11": 1062.8377490234375, "12": 1062.9900439453124, "13": 1063.15150390625, "14": 1063.300693359375, "15": 1063.4192749023437, "16": 1063.4939892578125, "17": 1063.5219897460938, "18": 1063.5093994140625, "19": 1063.4672534179688, "20": 1063.4094482421874, "21": 1063.3511767578125, "22": 1063.303974609375, "23": 1063.275341796875, "24": 1063.2694677734376, "25": 1063.2845458984375, "26": 1063.316572265625, "27": 1063.360927734375, "28": 1063.4148193359374, "29": 1063.4788452148437, "30": 1063.5590576171876, "31": 1063.667314453125, "32": 1063.8199267578125, "33": 1064.0286108398439, "34": 1064.2996337890625, "35": 1064.6284301757812, "36": 1064.9956201171874, "37": 1065.370185546875, "38": 1065.720869140625, "39": 1066.0209814453126, "40": 1066.2584228515625, "41": 1066.4371215820313, "42": 1066.5697265625, "43": 1066.6709497070312, "44": 1066.752880859375, "45": 1066.8166015625, "46": 1066.853544921875, "47": 1066.8465698242187, "48": 1066.7824072265626, "49": 1066.6536108398439, "50": 1066.4603271484375, "51": 1066.2069384765625, "52": 1065.9062744140624, "53": 1065.5653784179688, "54": 1065.1870458984374, "55": 1064.77099609375, "56": 1064.3235595703125, "57": 1063.8588110351564, "58": 1063.4049951171876, "59": 1063.0042431640625, "60": 1062.69775390625, "61": 1062.5181811523437, "62": 1062.4836474609374, "63": 1062.5874584960939, "64": 1062.8038623046875, "65": 1063.1067138671874, "66": 1063.475478515625, "67": 1063.8925219726561, "68": 1064.3443701171875, "69": 1064.817880859375, "70": 1065.29638671875, "71": 1065.7620385742186, "72": 1066.2027099609375, "73": 1066.615078125, "74": 1067.0041455078126, "75": 1067.3820190429688, "76": 1067.7584130859375, "77": 1068.1376440429688, "78": 1068.517529296875, "79": 1068.89205078125, "80": 1069.25595703125, "81": 1069.6063354492187, "82": 1069.942802734375, "83": 1070.265302734375, "84": 1070.5694970703125, "85": 1070.8460815429687, "86": 1071.0824462890625, "87": 1071.2718920898437, "88": 1071.4160595703124, "89": 1071.5309692382812, "90": 1071.6521484375, "91": 1071.8268920898438, "92": 1072.1045166015624, "93": 1072.5307690429688, "94": 1073.118193359375, "95": 1073.848779296875, "96": 1074.68220703125, "97": 1075.5681176757812, "98": 1076.4561083984374, "99": 1077.3130297851562, "100": 1077.7701416015625}, "RIGHT_ANKLE_Y": {"0": 777.5162963867188, "1": 778.9719506835937, "2": 780.3470458984375, "3": 781.5762890625, "4": 782.6105078125, "5": 783.4184997558593, "6": 784.0128002929688, "7": 784.417705078125, "8": 784.6691577148438, "9": 784.811064453125, "10": 784.889453125, "11": 784.9362866210937, "12": 784.9717065429687, "13": 785.0029931640624, "14": 785.0271411132812, "15": 785.0355285644531, "16": 785.0180639648438, "17": 784.969365234375, "18": 784.88994140625, "19": 784.7848950195313, "20": 784.6624145507812, "21": 784.5332067871094, "22": 784.4062060546875, "23": 784.28818359375, "24": 784.1835327148438, "25": 784.0917663574219, "26": 784.0097509765625, "27": 783.9326794433593, "28": 783.8568896484375, "29": 783.7818334960938, "30": 783.7113525390625, "31": 783.6523229980469, "32": 783.6125854492187, "33": 783.5956103515625, "34": 783.6005810546875, "35": 783.6218139648438, "36": 783.6494262695312, "37": 783.6725134277344, "38": 783.6817309570313, "39": 783.6697741699219, "40": 783.632666015625, "41": 783.5687268066406, "42": 783.474892578125, "43": 783.3436560058594, "44": 783.164912109375, "45": 782.9252075195312, "46": 782.6083251953125, "47": 782.1931945800782, "48": 781.66765625, "49": 781.0209106445312, "50": 780.244873046875, "51": 779.328662109375, "52": 778.2795141601563, "53": 777.1019641113281, "54": 775.80171875, "55": 774.3801452636719, "56": 772.8418872070313, "57": 771.1794262695313, "58": 769.3815087890625, "59": 767.4492932128907, "60": 765.421484375, "61": 763.3688854980469, "62": 761.3968969726562, "63": 759.622412109375, "64": 758.132060546875, "65": 756.9803405761719, "66": 756.2033349609375, "67": 755.8101904296875, "68": 755.8171264648438, "69": 756.2657214355469, "70": 757.2296752929688, "71": 758.7435693359375, "72": 760.8242749023437, "73": 763.4651232910156, "74": 766.6536181640624, "75": 770.307373046875, "76": 774.3571997070312, "77": 778.7357214355468, "78": 783.3860302734374, "79": 788.2330419921875, "80": 793.220556640625, "81": 798.2958752441406, "82": 803.4056811523437, "83": 808.4935168457031, "84": 813.4996459960937, "85": 818.3494750976562, "86": 822.9551733398437, "87": 827.2386584472656, "88": 831.125009765625, "89": 834.5467150878906, "90": 837.484375, "91": 839.9706872558594, "92": 842.066611328125, "93": 843.85775390625, "94": 845.4668994140625, "95": 847.0081909179687, "96": 848.5746313476562, "97": 850.2366015625, "98": 852.0206811523437, "99": 853.9178857421875, "100": 855.01123046875}, "RIGHT_ELBOW_X": {"0": 1029.14306640625, "1": 1028.3257861328125, "2": 1027.4617041015624, "3": 1026.5542407226562, "4": 1025.6075634765625, "5": 1024.6267211914062, "6": 1023.6206420898437, "7": 1022.5969506835937, "8": 1021.5624047851562, "9": 1020.5224206542969, "10": 1019.481298828125, "11": 1018.4429821777344, "12": 1017.4134423828125, "13": 1016.4010473632812, "14": 1015.414912109375, "15": 1014.4637451171875, "16": 1013.5543603515625, "17": 1012.6862438964844, "18": 1011.8525561523437, "19": 1011.0428881835937, "20": 1010.2450805664063, "21": 1009.4472143554688, "22": 1008.642978515625, "23": 1007.83322265625, "24": 1007.0275561523438, "25": 1006.2424621582031, "26": 1005.4963427734375, "27": 1004.8062768554687, "28": 1004.187265625, "29": 1003.6410705566407, "30": 1003.1661743164062, "31": 1002.7574133300782, "32": 1002.4078759765625, "33": 1002.1070922851562, "34": 1001.848359375, "35": 1001.6279357910156, "36": 1001.4443383789062, "37": 1001.2974133300781, "38": 1001.1906689453125, "39": 1001.1310400390626, "40": 1001.1254760742188, "41": 1001.1804992675782, "42": 1001.3038012695313, "43": 1001.5055554199218, "44": 1001.7905712890625, "45": 1002.1611755371093, "46": 1002.617900390625, "47": 1003.1624060058593, "48": 1003.7881469726562, "49": 1004.4914111328125, "50": 1005.2705078125, "51": 1006.1297705078125, "52": 1007.0682641601562, "53": 1008.090869140625, "54": 1009.204140625, "55": 1010.4161437988281, "56": 1011.7220263671875, "57": 1013.1128527832032, "58": 1014.5700463867188, "59": 1016.0631762695313, "60": 1017.5532104492188, "61": 1019.0021618652344, "62": 1020.3746459960937, "63": 1021.6461157226562, "64": 1022.8095727539062, "65": 1023.8680603027344, "66": 1024.832607421875, "67": 1025.7262109375, "68": 1026.5743408203125, "69": 1027.4006298828126, "70": 1028.2283935546875, "71": 1029.0787451171875, "72": 1029.9697998046875, "73": 1030.916982421875, "74": 1031.9355419921874, "75": 1033.0279541015625, "76": 1034.19068359375, "77": 1035.412216796875, "78": 1036.6738525390624, "79": 1037.9471069335937, "80": 1039.2028076171875, "81": 1040.40837890625, "82": 1041.527568359375, "83": 1042.5317016601562, "84": 1043.3941015625, "85": 1044.0921264648437, "86": 1044.6156298828125, "87": 1044.9745678710938, "88": 1045.1836279296874, "89": 1045.2592944335938, "90": 1045.223779296875, "91": 1045.0967553710936, "92": 1044.8900390625, "93": 1044.6087158203125, "94": 1044.257705078125, "95": 1043.8380249023437, "96": 1043.3472314453124, "97": 1042.7781274414062, "98": 1042.128974609375, "99": 1041.3967944335939, "100": 1040.952392578125}, "RIGHT_ELBOW_Y": {"0": 514.5068969726562, "1": 515.200537109375, "2": 515.8519580078125, "3": 516.4509521484375, "4": 516.9881396484375, "5": 517.454541015625, "6": 517.849599609375, "7": 518.1721459960937, "8": 518.4207299804688, "9": 518.5927893066406, "10": 518.688330078125, "11": 518.7042944335938, "12": 518.6367309570312, "13": 518.48654296875, "14": 518.2617236328125, "15": 517.972412109375, "16": 517.6317822265624, "17": 517.2586657714844, "18": 516.8722045898437, "19": 516.4897241210938, "20": 516.1271240234375, "21": 515.795107421875, "22": 515.499755859375, "23": 515.2433728027344, "24": 515.0263037109376, "25": 514.8428039550781, "26": 514.6886669921874, "27": 514.5619274902343, "28": 514.4655102539062, "29": 514.4035961914062, "30": 514.3840454101562, "31": 514.4164526367188, "32": 514.5109033203125, "33": 514.6712707519531, "34": 514.9015234375, "35": 515.2058654785156, "36": 515.5872485351563, "37": 516.0438293457031, "38": 516.573583984375, "39": 517.1715673828124, "40": 517.824365234375, "41": 518.5117993164063, "42": 519.2109252929688, "43": 519.8951354980469, "44": 520.5396264648438, "45": 521.1254516601563, "46": 521.6397021484376, "47": 522.0719104003906, "48": 522.4215673828126, "49": 522.6860302734375, "50": 522.8577880859375, "51": 522.9163928222656, "52": 522.84470703125, "53": 522.6172106933594, "54": 522.2087329101563, "55": 521.597265625, "56": 520.7928491210938, "57": 519.8161291503907, "58": 518.7051416015626, "59": 517.5157238769532, "60": 516.3120971679688, "61": 515.1481896972656, "62": 514.0650341796875, "63": 513.0826892089843, "64": 512.2003540039062, "65": 511.41114807128906, "66": 510.7101354980469, "67": 510.09326171875, "68": 509.56177612304685, "69": 509.1221734619141, "70": 508.7845153808594, "71": 508.54743896484376, "72": 508.40398193359374, "73": 508.3417205810547, "74": 508.346416015625, "75": 508.39720153808594, "76": 508.4786572265625, "77": 508.5784338378906, "78": 508.6872497558594, "79": 508.7990362548828, "80": 508.913720703125, "81": 509.0375610351563, "82": 509.18324951171877, "83": 509.3646765136719, "84": 509.59603515625, "85": 509.8909515380859, "86": 510.25967895507813, "87": 510.70502197265625, "88": 511.2282568359375, "89": 511.82970947265625, "90": 512.5046508789062, "91": 513.2450109863281, "92": 514.0427368164062, "93": 514.8897399902344, "94": 515.774453125, "95": 516.687109375, "96": 517.6202880859375, "97": 518.5689660644531, "98": 519.5276171875, "99": 520.4912316894531, "100": 521.0283203125}, "RIGHT_HIP_X": {"0": 1066.1258544921875, "1": 1065.8598876953124, "2": 1065.61322265625, "3": 1065.3924658203125, "4": 1065.19310546875, "5": 1064.996484375, "6": 1064.774873046875, "7": 1064.4994140625, "8": 1064.1472314453124, "9": 1063.7114428710938, "10": 1063.2116455078126, "11": 1062.6843212890626, "12": 1062.1798388671875, "13": 1061.751435546875, "14": 1061.4342822265626, "15": 1061.242578125, "16": 1061.16845703125, "17": 1061.177607421875, "18": 1061.22763671875, "19": 1061.2826806640626, "20": 1061.31787109375, "21": 1061.3259497070312, "22": 1061.312607421875, "23": 1061.2891577148437, "24": 1061.2673193359376, "25": 1061.25390625, "26": 1061.250458984375, "27": 1061.254833984375, "28": 1061.2642529296875, "29": 1061.2772412109375, "30": 1061.294873046875, "31": 1061.320869140625, "32": 1061.3611083984374, "33": 1061.4221337890624, "34": 1061.511181640625, "35": 1061.6356201171875, "36": 1061.8016748046875, "37": 1062.0105419921874, "38": 1062.2622314453124, "39": 1062.5550708007813, "40": 1062.884716796875, "41": 1063.2454809570313, "42": 1063.633427734375, "43": 1064.0461206054688, "44": 1064.48171875, "45": 1064.93955078125, "46": 1065.4197216796874, "47": 1065.921533203125, "48": 1066.44, "49": 1066.967265625, "50": 1067.4932861328125, "51": 1068.0079418945313, "52": 1068.5062939453126, "53": 1068.9912915039063, "54": 1069.4756982421875, "55": 1069.9829345703124, "56": 1070.53947265625, "57": 1071.169921875, "58": 1071.890810546875, "59": 1072.703046875, "60": 1073.585009765625, "61": 1074.5045532226563, "62": 1075.4217431640625, "63": 1076.2954174804688, "64": 1077.0960644531249, "65": 1077.8067626953125, "66": 1078.4220361328125, "67": 1078.9542626953125, "68": 1079.4246484375, "69": 1079.8557373046874, "70": 1080.267626953125, "71": 1080.6754467773437, "72": 1081.085390625, "73": 1081.4972094726563, "74": 1081.904990234375, "75": 1082.3007202148438, "76": 1082.676025390625, "77": 1083.0236181640626, "78": 1083.337373046875, "79": 1083.61873046875, "80": 1083.8711181640624, "81": 1084.0999584960937, "82": 1084.3100927734374, "83": 1084.5050024414063, "84": 1084.6844921875, "85": 1084.8453247070313, "86": 1084.9831982421874, "87": 1085.0962109375, "88": 1085.1843505859374, "89": 1085.2509057617187, "90": 1085.303466796875, "91": 1085.351015625, "92": 1085.4006494140624, "93": 1085.4563842773437, "94": 1085.5162939453126, "95": 1085.5731689453125, "96": 1085.6161767578126, "97": 1085.6312451171875, "98": 1085.610166015625, "99": 1085.5505297851562, "100": 1085.502685546875}, "RIGHT_HIP_Y": {"0": 563.3041381835938, "1": 563.8847680664062, "2": 564.3921484375, "3": 564.8168981933594, "4": 565.1445751953125, "5": 565.3519348144531, "6": 565.4235400390625, "7": 565.3447888183593, "8": 565.1119482421875, "9": 564.7426513671875, "10": 564.2833984375, "11": 563.7893957519532, "12": 563.3189819335937, "13": 562.9171105957031, "14": 562.5964013671875, "15": 562.3396057128906, "16": 562.1031176757813, "17": 561.8291955566406, "18": 561.4708081054688, "19": 561.004189453125, "20": 560.433837890625, "21": 559.8047424316406, "22": 559.1794067382813, "23": 558.624140625, "24": 558.201875, "25": 557.9402160644531, "26": 557.8436938476563, "27": 557.8969873046875, "28": 558.075048828125, "29": 558.3387683105469, "30": 558.6603271484375, "31": 559.0203039550781, "32": 559.4098608398438, "33": 559.8285424804687, "34": 560.2843603515626, "35": 560.7905639648437, "36": 561.36048828125, "37": 562.0008447265625, "38": 562.7138598632813, "39": 563.496796875, "40": 564.3379760742188, "41": 565.2203393554687, "42": 566.126103515625, "43": 567.0362768554687, "44": 567.9315209960937, "45": 568.7948852539063, "46": 569.6105102539062, "47": 570.360458984375, "48": 571.0330029296875, "49": 571.616728515625, "50": 572.1007080078125, "51": 572.4681555175781, "52": 572.7138037109376, "53": 572.8274584960938, "54": 572.79953125, "55": 572.6213928222656, "56": 572.3050219726563, "57": 571.8672912597656, "58": 571.335556640625, "59": 570.7480834960937, "60": 570.1483764648438, "61": 569.5727770996094, "62": 569.0487890625, "63": 568.5883117675781, "64": 568.1854614257812, "65": 567.8248657226562, "66": 567.4859448242188, "67": 567.1478295898437, "68": 566.7975146484375, "69": 566.4321740722656, "70": 566.0600708007812, "71": 565.7007397460937, "72": 565.3797119140625, "73": 565.1247790527344, "74": 564.9658422851562, "75": 564.9159240722656, "76": 564.9796508789062, "77": 565.1514404296875, "78": 565.4194091796875, "79": 565.7576904296875, "80": 566.14482421875, "81": 566.5635375976562, "82": 567.0042724609375, "83": 567.4658703613281, "84": 567.9559204101563, "85": 568.487890625, "86": 569.076240234375, "87": 569.7298681640625, "88": 570.4552368164062, "89": 571.2565979003906, "90": 572.1327514648438, "91": 573.0787268066406, "92": 574.0895288085937, "93": 575.1594421386719, "94": 576.2755590820312, "95": 577.4220031738281, "96": 578.580556640625, "97": 579.73041015625, "98": 580.8520947265625, "99": 581.9301049804687, "100": 582.5084228515625}, "RIGHT_KNEE_X": {"0": 1062.010986328125, "1": 1062.3820947265624, "2": 1062.722587890625, "3": 1062.9849609375, "4": 1063.1349755859376, "5": 1063.156884765625, "6": 1063.0699072265625, "7": 1062.9081909179688, "8": 1062.7194091796875, "9": 1062.5588745117188, "10": 1062.4721435546876, "11": 1062.4859228515625, "12": 1062.603056640625, "13": 1062.7931762695312, "14": 1063.0024560546874, "15": 1063.17236328125, "16": 1063.2486572265625, "17": 1063.2030932617188, "18": 1063.039990234375, "19": 1062.7874389648437, "20": 1062.4894287109375, "21": 1062.1948364257812, "22": 1061.93693359375, "23": 1061.7302001953126, "24": 1061.5737109375, "25": 1061.4505615234375, "26": 1061.345009765625, "27": 1061.2468481445312, "28": 1061.15548828125, "29": 1061.07892578125, "30": 1061.0321044921875, "31": 1061.0344848632812, "32": 1061.1077783203125, "33": 1061.2642651367187, "34": 1061.509443359375, "35": 1061.8383056640625, "36": 1062.2316162109375, "37": 1062.65986328125, "38": 1063.0946142578125, "39": 1063.5122778320313, "40": 1063.9003662109376, "41": 1064.260078125, "42": 1064.60064453125, "43": 1064.934345703125, "44": 1065.2703173828124, "45": 1065.6094604492187, "46": 1065.9462255859376, "47": 1066.271337890625, "48": 1066.5777685546875, "49": 1066.8618530273438, "50": 1067.1212158203125, "51": 1067.3478491210938, "52": 1067.527568359375, "53": 1067.6351220703125, "54": 1067.6377734375, "55": 1067.4983154296874, "56": 1067.2041357421874, "57": 1066.7590771484374, "58": 1066.1927685546875, "59": 1065.5646630859376, "60": 1064.9546630859375, "61": 1064.441376953125, "62": 1064.0958935546876, "63": 1063.9598413085937, "64": 1064.03228515625, "65": 1064.2884521484375, "66": 1064.688544921875, "67": 1065.1801953125, "68": 1065.719931640625, "69": 1066.2797290039061, "70": 1066.8459716796874, "71": 1067.4171826171876, "72": 1067.9995361328124, "73": 1068.6014208984375, "74": 1069.229599609375, "75": 1069.8842163085938, "76": 1070.56171875, "77": 1071.2562182617187, "78": 1071.9603222656249, "79": 1072.6633081054688, "80": 1073.3516357421875, "81": 1074.007734375, "82": 1074.6101904296875, "83": 1075.1437866210938, "84": 1075.599443359375, "85": 1075.9767822265626, "86": 1076.28951171875, "87": 1076.5631689453126, "88": 1076.823359375, "89": 1077.0890454101564, "90": 1077.363232421875, "91": 1077.6290893554688, "92": 1077.8570703125, "93": 1078.0159594726563, "94": 1078.0971875, "95": 1078.12265625, "96": 1078.1405419921875, "97": 1078.21732421875, "98": 1078.40767578125, "99": 1078.737060546875, "100": 1078.9779052734375}, "RIGHT_KNEE_Y": {"0": 671.7315673828125, "1": 672.7450122070312, "2": 673.7720068359375, "3": 674.7422265625, "4": 675.5669384765625, "5": 676.1579345703125, "6": 676.4867919921875, "7": 676.5735095214844, "8": 676.489677734375, "9": 676.34578125, "10": 676.251904296875, "11": 676.2813098144532, "12": 676.462607421875, "13": 676.7698181152343, "14": 677.1399658203125, "15": 677.5063720703125, "16": 677.8129443359375, "17": 678.0339501953125, "18": 678.1749340820312, "19": 678.2591040039063, "20": 678.316943359375, "21": 678.3778540039062, "22": 678.46107421875, "23": 678.5768811035156, "24": 678.7299145507812, "25": 678.914794921875, "26": 679.1225610351562, "27": 679.341171875, "28": 679.5582397460937, "29": 679.7669897460937, "30": 679.9703491210937, "31": 680.1817346191406, "32": 680.4241528320313, "33": 680.720068359375, "34": 681.0875537109375, "35": 681.5363342285157, "36": 682.062587890625, "37": 682.6482922363281, "38": 683.2724584960938, "39": 683.9138159179687, "40": 684.5548950195313, "41": 685.1861218261719, "42": 685.8049584960937, "43": 686.4127453613281, "44": 687.0131884765625, "45": 687.6085876464844, "46": 688.1992309570312, "47": 688.7839208984375, "48": 689.36173828125, "49": 689.9336645507813, "50": 690.50439453125, "51": 691.0860717773437, "52": 691.6990234375, "53": 692.3721520996094, "54": 693.1410986328125, "55": 694.0436462402344, "56": 695.0901831054688, "57": 696.2661596679687, "58": 697.5199047851562, "59": 698.7576879882812, "60": 699.8668212890625, "61": 700.7411413574218, "62": 701.29484375, "63": 701.4990393066406, "64": 701.3938793945313, "65": 701.0526000976563, "66": 700.5668212890625, "67": 700.0323046875, "68": 699.5170971679687, "69": 699.0581213378906, "70": 698.6698120117187, "71": 698.3455798339844, "72": 698.0756811523438, "73": 697.8549084472656, "74": 697.6878125, "75": 697.5804138183594, "76": 697.5427514648437, "77": 697.5844177246094, "78": 697.7161303710938, "79": 697.9386071777344, "80": 698.2559326171875, "81": 698.6746203613282, "82": 699.2054077148438, "83": 699.8529797363282, "84": 700.6244921875, "85": 701.5241027832031, "86": 702.545556640625, "87": 703.6680224609374, "88": 704.8677465820313, "89": 706.1190319824219, "90": 707.3978149414062, "91": 708.6900830078125, "92": 709.9942504882813, "93": 711.3181909179688, "94": 712.6697021484375, "95": 714.0488891601562, "96": 715.4461572265625, "97": 716.846953125, "98": 718.2428491210937, "99": 719.640615234375, "100": 720.427001953125}, "RIGHT_MTP_X": {"0": 1053.4849853515625, "1": 1054.3643237304686, "2": 1055.262685546875, "3": 1056.09330078125, "4": 1056.76947265625, "5": 1057.2257446289063, "6": 1057.4631689453124, "7": 1057.5218994140625, "8": 1057.472255859375, "9": 1057.3947021484375, "10": 1057.3507080078125, "11": 1057.368076171875, "12": 1057.4466748046875, "13": 1057.5626684570314, "14": 1057.6846142578124, "15": 1057.7872802734375, "16": 1057.8553173828125, "17": 1057.8877392578124, "18": 1057.8929638671875, "19": 1057.8827978515626, "20": 1057.86806640625, "21": 1057.856357421875, "22": 1057.849912109375, "23": 1057.8469458007812, "24": 1057.8433203125, "25": 1057.8346557617188, "26": 1057.8191943359375, "27": 1057.7975170898437, "28": 1057.7734619140624, "29": 1057.75185546875, "30": 1057.7363525390624, "31": 1057.7281689453125, "32": 1057.7253125, "33": 1057.7230981445311, "34": 1057.717998046875, "35": 1057.7086181640625, "36": 1057.6981787109376, "37": 1057.6926611328124, "38": 1057.6977294921876, "39": 1057.7169702148437, "40": 1057.7494140625, "41": 1057.7904809570311, "42": 1057.8342724609374, "43": 1057.8748266601563, "44": 1057.90701171875, "45": 1057.9270874023437, "46": 1057.9324853515625, "47": 1057.9210278320313, "48": 1057.89416015625, "49": 1057.85474609375, "50": 1057.806640625, "51": 1057.7546215820312, "52": 1057.703916015625, "53": 1057.6587719726563, "54": 1057.623310546875, "55": 1057.6013916015625, "56": 1057.59513671875, "57": 1057.6048486328125, "58": 1057.62771484375, "59": 1057.6568237304687, "60": 1057.683544921875, "61": 1057.702412109375, "62": 1057.7144970703125, "63": 1057.730400390625, "64": 1057.7675390625, "65": 1057.8442626953124, "66": 1057.9763427734374, "67": 1058.1691943359374, "68": 1058.4184716796874, "69": 1058.714453125, "70": 1059.04365234375, "71": 1059.3875634765625, "72": 1059.7279833984376, "73": 1060.0467016601563, "74": 1060.3242236328124, "75": 1060.5487670898438, "76": 1060.714189453125, "77": 1060.822158203125, "78": 1060.8804345703124, "79": 1060.9074731445312, "80": 1060.920703125, "81": 1060.9377807617188, "82": 1060.9756689453125, "83": 1061.0473608398438, "84": 1061.164892578125, "85": 1061.3401245117188, "86": 1061.5818701171875, "87": 1061.8920068359375, "88": 1062.2686279296875, "89": 1062.704765625, "90": 1063.185107421875, "91": 1063.6890112304689, "92": 1064.1933544921876, "93": 1064.6717236328125, "94": 1065.1007666015626, "95": 1065.4689575195312, "96": 1065.783486328125, "97": 1066.0779174804688, "98": 1066.4127978515626, "99": 1066.8544506835938, "100": 1067.1661376953125}, "RIGHT_MTP_Y": {"0": 788.3057250976562, "1": 791.0755749511719, "2": 793.9714868164062, "3": 796.8157006835937, "4": 799.44205078125, "5": 801.7106750488281, "6": 803.5712182617187, "7": 805.0210290527343, "8": 806.1008251953125, "9": 806.8853845214844, "10": 807.47060546875, "11": 807.9272998046876, "12": 808.3022900390625, "13": 808.6196667480468, "14": 808.88548828125, "15": 809.0964477539062, "16": 809.24873046875, "17": 809.3478430175782, "18": 809.4060424804687, "19": 809.4374438476563, "20": 809.4548217773438, "21": 809.4678540039063, "22": 809.4809912109375, "23": 809.4949304199218, "24": 809.5089575195312, "25": 809.5223388671875, "26": 809.5352905273437, "27": 809.5492749023438, "28": 809.5663916015625, "29": 809.5880432128906, "30": 809.6146118164063, "31": 809.6450720214843, "32": 809.6768383789063, "33": 809.7064208984375, "34": 809.7309106445313, "35": 809.7491821289062, "36": 809.76267578125, "37": 809.7747302246094, "38": 809.78794921875, "39": 809.8033154296875, "40": 809.81962890625, "41": 809.8346960449219, "42": 809.846435546875, "43": 809.8536010742188, "44": 809.8558422851562, "45": 809.8532836914062, "46": 809.8459814453125, "47": 809.8334436035157, "48": 809.8160302734375, "49": 809.7953967285156, "50": 809.7767944335938, "51": 809.7710119628906, "52": 809.7899438476562, "53": 809.8395849609375, "54": 809.9081030273437, "55": 809.9479919433594, "56": 809.873564453125, "57": 809.5702844238281, "58": 808.912197265625, "59": 807.8043676757812, "60": 806.257666015625, "61": 804.363740234375, "62": 802.2973217773438, "63": 800.2921020507813, "64": 798.563017578125, "65": 797.2739440917969, "66": 796.5457983398437, "67": 796.4183557128906, "68": 796.8847290039063, "69": 797.9290551757813, "70": 799.54677734375, "71": 801.6901953125, "72": 804.3159814453124, "73": 807.3791760253906, "74": 810.84052734375, "75": 814.615478515625, "76": 818.63130859375, "77": 822.8150122070313, "78": 827.0964184570312, "79": 831.403271484375, "80": 835.6765624999999, "81": 839.8594311523437, "82": 843.8899584960938, "83": 847.7151110839843, "84": 851.2748266601562, "85": 854.4982971191406, "86": 857.3125830078125, "87": 859.6675390624999, "88": 861.513876953125, "89": 862.8102893066406, "90": 863.5726684570312, "91": 863.8780090332032, "92": 863.8426025390625, "93": 863.6287365722657, "94": 863.4428344726563, "95": 863.4815246582032, "96": 863.9153930664063, "97": 864.8982995605469, "98": 866.4839697265625, "99": 868.6758325195312, "100": 870.1394653320312}, "RIGHT_SHO_X": {"0": 1040.6697998046875, "1": 1039.8330029296876, "2": 1038.8961474609375, "3": 1037.8730029296876, "4": 1036.7913232421874, "5": 1035.6947387695313, "6": 1034.635595703125, "7": 1033.6621801757813, "8": 1032.81240234375, "9": 1032.102451171875, "10": 1031.5143798828126, "11": 1031.0151806640624, "12": 1030.56361328125, "13": 1030.120283203125, "14": 1029.66201171875, "15": 1029.182861328125, "16": 1028.6908447265625, "17": 1028.2031103515626, "18": 1027.7374853515626, "19": 1027.3083862304688, "20": 1026.9275146484374, "21": 1026.5989599609375, "22": 1026.3238232421875, "23": 1026.1015551757812, "24": 1025.9325927734376, "25": 1025.8115234375, "26": 1025.7347509765625, "27": 1025.699404296875, "28": 1025.70490234375, "29": 1025.7487841796874, "30": 1025.8311279296875, "31": 1025.9521606445312, "32": 1026.1106884765625, "33": 1026.3005737304688, "34": 1026.5156103515626, "35": 1026.74970703125, "36": 1026.9985888671874, "37": 1027.2615942382813, "38": 1027.5429833984374, "39": 1027.8519970703126, "40": 1028.199560546875, "41": 1028.5948754882813, "42": 1029.045849609375, "43": 1029.5587817382811, "44": 1030.13396484375, "45": 1030.7700927734375, "46": 1031.467294921875, "47": 1032.2315747070313, "48": 1033.06703125, "49": 1033.98158203125, "50": 1034.9820556640625, "51": 1036.0749145507812, "52": 1037.249609375, "53": 1038.4915991210937, "54": 1039.779189453125, "55": 1041.084228515625, "56": 1042.3752294921876, "57": 1043.6224340820313, "58": 1044.7953955078126, "59": 1045.8652709960938, "60": 1046.8164306640624, "61": 1047.640703125, "62": 1048.3407763671876, "63": 1048.9366748046875, "64": 1049.4611669921876, "65": 1049.9458251953124, "66": 1050.4183984375, "67": 1050.8979345703126, "68": 1051.39162109375, "69": 1051.8978564453125, "70": 1052.4096923828124, "71": 1052.9172607421874, "72": 1053.4115087890625, "73": 1053.8846728515625, "74": 1054.3287158203125, "75": 1054.7405395507812, "76": 1055.1181884765624, "77": 1055.4620654296875, "78": 1055.7739453125, "79": 1056.0597290039063, "80": 1056.3238525390625, "81": 1056.5694213867187, "82": 1056.7970166015625, "83": 1057.00609375, "84": 1057.19296875, "85": 1057.35146484375, "86": 1057.47400390625, "87": 1057.5540844726563, "88": 1057.58388671875, "89": 1057.5550024414063, "90": 1057.4620361328125, "91": 1057.303369140625, "92": 1057.0786669921874, "93": 1056.7879077148436, "94": 1056.4361083984375, "95": 1056.0275268554688, "96": 1055.563701171875, "97": 1055.0391284179689, "98": 1054.447646484375, "99": 1053.7768383789062, "100": 1053.36376953125}, "RIGHT_SHO_Y": {"0": 442.6763610839844, "1": 443.0122845458984, "2": 443.26765380859376, "3": 443.4430883789062, "4": 443.5425109863281, "5": 443.5697479248047, "6": 443.53209228515624, "7": 443.4286682128906, "8": 443.2507080078125, "9": 442.9818908691406, "10": 442.60869750976565, "11": 442.1187982177734, "12": 441.506923828125, "13": 440.78452880859373, "14": 439.9782275390625, "15": 439.1176025390625, "16": 438.2327026367187, "17": 437.35102600097656, "18": 436.4922985839844, "19": 435.6703497314453, "20": 434.89732666015624, "21": 434.18004455566404, "22": 433.52418334960936, "23": 432.93459655761717, "24": 432.4174377441406, "25": 431.9698028564453, "26": 431.588935546875, "27": 431.2706634521484, "28": 431.01190185546875, "29": 430.80494079589846, "30": 430.646435546875, "31": 430.5357556152344, "32": 430.4758874511719, "33": 430.4692266845703, "34": 430.52197265625, "35": 430.64267883300784, "36": 430.83921997070314, "37": 431.11365173339846, "38": 431.4664465332031, "39": 431.8945062255859, "40": 432.3852966308594, "41": 432.9187982177734, "42": 433.4716357421875, "43": 434.01686218261716, "44": 434.5285595703125, "45": 434.98760375976565, "46": 435.38231079101564, "47": 435.70610595703124, "48": 435.9633740234375, "49": 436.1563977050781, "50": 436.2805480957031, "51": 436.3150646972656, "52": 436.2364697265625, "53": 436.01191650390626, "54": 435.6092370605469, "55": 435.0014678955078, "56": 434.1969384765625, "57": 433.2157684326172, "58": 432.09395385742187, "59": 430.88227111816406, "60": 429.6396423339844, "61": 428.4173028564453, "62": 427.2605261230469, "63": 426.2026397705078, "64": 425.2601953125, "65": 424.4419250488281, "66": 423.7539489746094, "67": 423.19294311523436, "68": 422.75257202148435, "69": 422.42693908691405, "70": 422.21058349609376, "71": 422.0854412841797, "72": 422.0303063964844, "73": 422.020869140625, "74": 422.031474609375, "75": 422.03785705566406, "76": 422.02494750976564, "77": 421.9870355224609, "78": 421.9277197265625, "79": 421.860458984375, "80": 421.80170288085935, "81": 421.7692938232422, "82": 421.7810754394531, "83": 421.8483917236328, "84": 421.9800964355469, "85": 422.1829895019531, "86": 422.4601416015625, "87": 422.80845153808593, "88": 423.22492553710936, "89": 423.70666015625, "90": 424.24721679687497, "91": 424.83835571289063, "92": 425.4726904296875, "93": 426.1432861328125, "94": 426.8405773925781, "95": 427.55544128417966, "96": 428.279189453125, "97": 429.00257873535156, "98": 429.71618286132815, "99": 430.4106146240234, "100": 430.7861328125}, "RIGHT_WRIST_X": {"0": 1021.0249633789062, "1": 1020.4009155273437, "2": 1019.7275048828125, "3": 1019.0060266113281, "4": 1018.2345092773437, "5": 1017.4068237304688, "6": 1016.5202392578125, "7": 1015.57064453125, "8": 1014.5557104492187, "9": 1013.4769885253907, "10": 1012.344189453125, "11": 1011.1682531738281, "12": 1009.9618798828125, "13": 1008.7398583984375, "14": 1007.5164965820312, "15": 1006.3041748046875, "16": 1005.1145166015625, "17": 1003.9566589355469, "18": 1002.8369848632813, "19": 1001.7606665039062, "20": 1000.73251953125, "21": 999.7519189453125, "22": 998.8167993164062, "23": 997.9244702148437, "24": 997.0746533203124, "25": 996.2646789550781, "26": 995.4958032226563, "27": 994.7716784667969, "28": 994.0994506835938, "29": 993.4822180175781, "30": 992.924267578125, "31": 992.4288244628906, "32": 991.997919921875, "33": 991.6277124023437, "34": 991.316005859375, "35": 991.0615173339844, "36": 990.862998046875, "37": 990.7176000976563, "38": 990.6246362304687, "39": 990.5852111816406, "40": 990.59892578125, "41": 990.6644128417969, "42": 990.781962890625, "43": 990.9543676757812, "44": 991.1822607421875, "45": 991.4667541503907, "46": 991.8099951171876, "47": 992.2167456054688, "48": 992.6869262695312, "49": 993.2220922851562, "50": 993.824462890625, "51": 994.4992785644531, "52": 995.2437060546876, "53": 996.0570458984375, "54": 996.93787109375, "55": 997.8859313964844, "56": 998.8963452148438, "57": 999.9677380371094, "58": 1001.1000805664063, "59": 1002.2927551269531, "60": 1003.5399658203125, "61": 1004.8353015136719, "62": 1006.1693774414063, "63": 1007.5280993652344, "64": 1008.893935546875, "65": 1010.2488342285156, "66": 1011.5740600585938, "67": 1012.8552954101563, "68": 1014.0857397460937, "69": 1015.2646032714844, "70": 1016.3954223632812, "71": 1017.4878869628906, "72": 1018.5504321289062, "73": 1019.588291015625, "74": 1020.6018872070313, "75": 1021.5906982421875, "76": 1022.5517626953125, "77": 1023.4823937988281, "78": 1024.37966796875, "79": 1025.2446435546874, "80": 1026.0765625, "81": 1026.8734912109376, "82": 1027.631728515625, "83": 1028.3490283203125, "84": 1029.0218115234375, "85": 1029.644873046875, "86": 1030.2129150390624, "87": 1030.7226733398438, "88": 1031.168154296875, "89": 1031.5403491210936, "90": 1031.8302490234375, "91": 1032.0304565429688, "92": 1032.133056640625, "93": 1032.1295288085937, "94": 1032.0207861328124, "95": 1031.8106567382813, "96": 1031.502333984375, "97": 1031.0950073242188, "98": 1030.5947998046875, "99": 1030.00484375, "100": 1029.638671875}, "RIGHT_WRIST_Y": {"0": 577.69287109375, "1": 578.532294921875, "2": 579.3172631835937, "3": 580.0403796386719, "4": 580.6980615234374, "5": 581.2880126953125, "6": 581.8134521484375, "7": 582.272587890625, "8": 582.658681640625, "9": 582.9603967285157, "10": 583.1688232421875, "11": 583.272734375, "12": 583.2602685546875, "13": 583.1252795410156, "14": 582.8693139648437, "15": 582.493798828125, "16": 581.9990087890625, "17": 581.3933898925782, "18": 580.6894653320312, "19": 579.900810546875, "20": 579.041162109375, "21": 578.1290441894531, "22": 577.1797241210937, "23": 576.2059936523438, "24": 575.2195532226563, "25": 574.2333679199219, "26": 573.2602416992188, "27": 572.3142761230469, "28": 571.4137280273437, "29": 570.574130859375, "30": 569.8122314453125, "31": 569.1450415039062, "32": 568.5897583007812, "33": 568.1536938476562, "34": 567.8461596679688, "35": 567.6780639648438, "36": 567.6586010742187, "37": 567.7890942382812, "38": 568.0726147460938, "39": 568.5123547363281, "40": 569.101025390625, "41": 569.8229467773438, "42": 570.6608642578125, "43": 571.5965307617188, "44": 572.604384765625, "45": 573.66162109375, "46": 574.7498388671875, "47": 575.8543786621094, "48": 576.9624389648437, "49": 578.0628149414063, "50": 579.1416015625, "51": 580.1754455566406, "52": 581.1371313476562, "53": 581.9917785644532, "54": 582.7009521484375, "55": 583.22421875, "56": 583.5488354492187, "57": 583.673759765625, "58": 583.6156713867188, "59": 583.4105078125, "60": 583.1105224609375, "61": 582.7605224609375, "62": 582.3969580078125, "63": 582.0442492675782, "64": 581.7128125, "65": 581.4051086425782, "66": 581.1211645507813, "67": 580.8616577148438, "68": 580.6307397460937, "69": 580.4365600585937, "70": 580.2906494140625, "71": 580.2001940917969, "72": 580.1694018554688, "73": 580.1991577148438, "74": 580.2899926757813, "75": 580.4345703125, "76": 580.627197265625, "77": 580.8625073242188, "78": 581.1384155273438, "79": 581.4518579101563, "80": 581.8047607421875, "81": 582.2026110839844, "82": 582.654287109375, "83": 583.1656799316406, "84": 583.7436010742188, "85": 584.3941101074219, "86": 585.119921875, "87": 585.917705078125, "88": 586.78435546875, "89": 587.7168322753906, "90": 588.7083129882812, "91": 589.7500622558593, "92": 590.8343359375, "93": 591.9544116210938, "94": 593.1023461914062, "95": 594.271923828125, "96": 595.4587060546875, "97": 596.6597143554687, "98": 597.87123046875, "99": 599.0892993164063, "100": 599.769287109375}}, "2": {"LEFT_ANKLE_X": {"0": 1124.3642578125, "1": 1124.1933203125, "2": 1124.0532861328124, "3": 1123.985040283203, "4": 1124.019833984375, "5": 1124.1586547851562, "6": 1124.3821606445313, "7": 1124.6578674316406, "8": 1124.9436376953124, "9": 1125.2031225585938, "10": 1125.4123779296874, "11": 1125.5623864746094, "12": 1125.66068359375, "13": 1125.7188562011718, "14": 1125.748671875, "15": 1125.7622680664062, "16": 1125.766923828125, "17": 1125.7671691894532, "18": 1125.7651611328124, "19": 1125.7612280273438, "20": 1125.7537109375, "21": 1125.7406518554687, "22": 1125.7206518554688, "23": 1125.6938110351562, "24": 1125.6613623046876, "25": 1125.6255493164062, "26": 1125.587978515625, "27": 1125.5479577636718, "28": 1125.5031005859375, "29": 1125.4492236328124, "30": 1125.3804077148438, "31": 1125.2939978027343, "32": 1125.1892626953124, "33": 1125.068251953125, "34": 1124.936376953125, "35": 1124.7985778808593, "36": 1124.657314453125, "37": 1124.5120581054687, "38": 1124.3595092773437, "39": 1124.1948376464843, "40": 1124.0145751953125, "41": 1123.8200720214843, "42": 1123.617265625, "43": 1123.4184057617188, "44": 1123.2403759765625, "45": 1123.101300048828, "46": 1123.02125, "47": 1123.0104833984376, "48": 1123.0728076171874, "49": 1123.2079016113282, "50": 1123.4075927734375, "51": 1123.6669458007811, "52": 1123.9947900390625, "53": 1124.4155969238282, "54": 1124.9587329101562, "55": 1125.6554870605469, "56": 1126.524619140625, "57": 1127.537138671875, "58": 1128.6397241210936, "59": 1129.752479248047, "60": 1130.7915283203124, "61": 1131.6986340332032, "62": 1132.441435546875, "63": 1133.0343505859375, "64": 1133.513349609375, "65": 1133.9188598632813, "66": 1134.2906127929687, "67": 1134.6565979003906, "68": 1135.032744140625, "69": 1135.429111328125, "70": 1135.851953125, "71": 1136.3096142578124, "72": 1136.81486328125, "73": 1137.3754333496095, "74": 1137.9994555664061, "75": 1138.6957702636719, "76": 1139.4647216796875, "77": 1140.3069580078125, "78": 1141.2251586914062, "79": 1142.2184423828126, "80": 1143.284423828125, "81": 1144.4253430175781, "82": 1145.6460180664062, "83": 1146.949012451172, "84": 1148.3401416015624, "85": 1149.8219604492188, "86": 1151.3744384765625, "87": 1152.963924560547, "88": 1154.534609375, "89": 1156.020018310547, "90": 1157.3579467773438, "91": 1158.4904064941406, "92": 1159.3934912109376, "93": 1160.06677734375, "94": 1160.513955078125, "95": 1160.7476135253905, "96": 1160.78341796875, "97": 1160.6262573242188, "98": 1160.2882299804687, "99": 1159.8186535644531, "100": 1159.5196533203125}, "LEFT_ANKLE_Y": {"0": 808.4085693359375, "1": 809.786607055664, "2": 811.0678649902344, "3": 812.1910424804687, "4": 813.1077465820313, "5": 813.8145446777344, "6": 814.3313195800781, "7": 814.689194946289, "8": 814.935654296875, "9": 815.1155603027344, "10": 815.2590026855469, "11": 815.382802734375, "12": 815.491953125, "13": 815.5843328857422, "14": 815.6569799804688, "15": 815.7128173828125, "16": 815.7570336914063, "17": 815.7954107666015, "18": 815.8320959472657, "19": 815.8674890136718, "20": 815.8997436523438, "21": 815.9266784667968, "22": 815.9477465820313, "23": 815.9634906005859, "24": 815.9752612304687, "25": 815.984130859375, "26": 815.9907360839844, "27": 815.9955279541016, "28": 815.9996166992188, "29": 816.0042510986328, "30": 816.0101196289063, "31": 816.0168255615234, "32": 816.0225903320312, "33": 816.024653930664, "34": 816.0206530761719, "35": 816.0091125488282, "36": 815.9889868164063, "37": 815.9593737792969, "38": 815.9187658691407, "39": 815.863568725586, "40": 815.7880615234375, "41": 815.6865606689453, "42": 815.5517419433594, "43": 815.3734442138672, "44": 815.1453930664062, "45": 814.8581787109375, "46": 814.4958825683593, "47": 814.0449334716797, "48": 813.4856884765625, "49": 812.7887902832031, "50": 811.9303283691406, "51": 810.8961145019531, "52": 809.67783203125, "53": 808.2881726074219, "54": 806.7632446289062, "55": 805.1355560302734, "56": 803.4240991210937, "57": 801.6282067871093, "58": 799.7215087890625, "59": 797.6698083496094, "60": 795.4885131835938, "61": 793.2410070800781, "62": 791.0446667480469, "63": 789.0354992675781, "64": 787.3204663085937, "65": 785.9784454345703, "66": 785.0434985351562, "67": 784.5238940429688, "68": 784.4584887695313, "69": 784.9144702148437, "70": 785.9287353515625, "71": 787.5467211914063, "72": 789.8185034179687, "73": 792.6887792968749, "74": 796.1114855957031, "75": 800.0490417480469, "76": 804.422939453125, "77": 809.1806817626954, "78": 814.2973266601563, "79": 819.7390356445313, "80": 825.4679931640625, "81": 831.4506866455079, "82": 837.635194091797, "83": 843.944989013672, "84": 850.2986450195312, "85": 856.5940704345703, "86": 862.7232482910156, "87": 868.5721899414062, "88": 873.9999414062501, "89": 878.9196911621094, "90": 883.2642761230469, "91": 886.9861065673829, "92": 890.13357421875, "93": 892.8060272216798, "94": 895.1229919433594, "95": 897.2343627929688, "96": 899.2795532226562, "97": 901.3542846679687, "98": 903.5073754882812, "99": 905.7253155517578, "100": 906.9935913085938}, "LEFT_ELBOW_X": {"0": 1141.4775390625, "1": 1142.8434460449218, "2": 1144.2470629882812, "3": 1145.6861560058594, "4": 1147.1576513671876, "5": 1148.6551574707032, "6": 1150.1756665039063, "7": 1151.720740966797, "8": 1153.296083984375, "9": 1154.9100524902344, "10": 1156.5740966796875, "11": 1158.2988208007812, "12": 1160.0861328125, "13": 1161.9334094238282, "14": 1163.8299487304687, "15": 1165.7507629394531, "16": 1167.667841796875, "17": 1169.5486547851563, "18": 1171.3675634765625, "19": 1173.1063989257811, "20": 1174.7516845703126, "21": 1176.3023547363282, "22": 1177.76388671875, "23": 1179.1407153320313, "24": 1180.439521484375, "25": 1181.6685180664062, "26": 1182.8298413085938, "27": 1183.9216064453126, "28": 1184.9453955078125, "29": 1185.9000134277344, "30": 1186.7823364257813, "31": 1187.5995080566406, "32": 1188.3574609375, "33": 1189.0608764648437, "34": 1189.7176806640625, "35": 1190.3331726074218, "36": 1190.9077587890624, "37": 1191.4412255859374, "38": 1191.9316748046874, "39": 1192.373154296875, "40": 1192.7565673828126, "41": 1193.0753735351564, "42": 1193.3200854492188, "43": 1193.4781958007814, "44": 1193.547919921875, "45": 1193.5260314941406, "46": 1193.4073291015625, "47": 1193.1965502929688, "48": 1192.8960400390624, "49": 1192.5030517578125, "50": 1192.01611328125, "51": 1191.431971435547, "52": 1190.739580078125, "53": 1189.9279431152345, "54": 1188.9946142578126, "55": 1187.9389953613281, "56": 1186.7686474609375, "57": 1185.5150378417968, "58": 1184.21662109375, "59": 1182.924532470703, "60": 1181.6942138671875, "61": 1180.5746618652345, "62": 1179.6122729492188, "63": 1178.8279406738282, "64": 1178.2237255859375, "65": 1177.7921142578125, "66": 1177.5047900390625, "67": 1177.3205810546874, "68": 1177.20048828125, "69": 1177.1057763671874, "70": 1177.00498046875, "71": 1176.88009765625, "72": 1176.723046875, "73": 1176.540234375, "74": 1176.3430688476562, "75": 1176.1481018066406, "76": 1175.9731884765624, "77": 1175.8343273925782, "78": 1175.7459130859374, "79": 1175.7157604980468, "80": 1175.74521484375, "81": 1175.835440673828, "82": 1175.9864892578125, "83": 1176.1973559570313, "84": 1176.4729443359374, "85": 1176.825128173828, "86": 1177.26095703125, "87": 1177.7905676269531, "88": 1178.4263427734375, "89": 1179.1651293945313, "90": 1180.002490234375, "91": 1180.9336010742188, "92": 1181.945966796875, "93": 1183.0283911132813, "94": 1184.1751513671875, "95": 1185.38134765625, "96": 1186.64279296875, "97": 1187.9610119628906, "98": 1189.3425146484376, "99": 1190.7925964355468, "100": 1191.6480712890625}, "LEFT_ELBOW_Y": {"0": 506.8954162597656, "1": 507.5555212402344, "2": 508.1461199951172, "3": 508.63590270996093, "4": 508.9836364746094, "5": 509.16241760253905, "6": 509.1561834716797, "7": 508.9574996948242, "8": 508.585947265625, "9": 508.07949981689455, "10": 507.4787902832031, "11": 506.82819610595703, "12": 506.16728271484374, "13": 505.52233459472654, "14": 504.9112322998047, "15": 504.34013671875, "16": 503.81238525390626, "17": 503.33316192626955, "18": 502.90465759277345, "19": 502.5323831176758, "20": 502.22605590820314, "21": 501.99192901611326, "22": 501.8335498046875, "23": 501.75463714599607, "24": 501.7540002441406, "25": 501.82430267333984, "26": 501.9600085449219, "27": 502.1559957885742, "28": 502.4027258300781, "29": 502.694631652832, "30": 503.03001708984374, "31": 503.4050469970703, "32": 503.82065551757813, "33": 504.2814416503906, "34": 504.78917419433594, "35": 505.34452056884766, "36": 505.94782592773436, "37": 506.5951831054688, "38": 507.27970703125, "39": 507.99564392089843, "40": 508.7373779296875, "41": 509.4983834838867, "42": 510.2733044433594, "43": 511.055227355957, "44": 511.8337878417969, "45": 512.5964508056641, "46": 513.3258728027344, "47": 514.0056396484375, "48": 514.6188989257812, "49": 515.1448919677734, "50": 515.5667724609375, "51": 515.8700592041016, "52": 516.0352905273437, "53": 516.043959350586, "54": 515.8876525878907, "55": 515.5550231933594, "56": 515.0361303710937, "57": 514.3472528076172, "58": 513.5069226074219, "59": 512.5391876220704, "60": 511.4886108398438, "61": 510.3941860961914, "62": 509.29246215820314, "63": 508.2151739501953, "64": 507.1847802734375, "65": 506.2191665649414, "66": 505.3281103515625, "67": 504.51267791748046, "68": 503.77312133789064, "69": 503.1084698486328, "70": 502.5126068115234, "71": 501.9840118408203, "72": 501.52672607421874, "73": 501.1393112182617, "74": 500.8255487060547, "75": 500.5936584472656, "76": 500.444580078125, "77": 500.3793521118164, "78": 500.40085571289063, "79": 500.5071130371094, "80": 500.694873046875, "81": 500.96558166503905, "82": 501.3214538574219, "83": 501.7599545288086, "84": 502.28076538085935, "85": 502.8833343505859, "86": 503.556416015625, "87": 504.2907675170898, "88": 505.0783935546875, "89": 505.9071490478516, "90": 506.76963500976564, "91": 507.66253967285155, "92": 508.5829711914063, "93": 509.52925048828126, "94": 510.49978515625, "95": 511.4901290893555, "96": 512.492802734375, "97": 513.4992791748047, "98": 514.4986059570313, "99": 515.4794201660156, "100": 516.02294921875}, "LEFT_HIP_X": {"0": 1112.181640625, "1": 1113.0531066894532, "2": 1113.9522729492187, "3": 1114.8678869628907, "4": 1115.795087890625, "5": 1116.7370361328126, "6": 1117.7046508789062, "7": 1118.7137426757813, "8": 1119.7756005859376, "9": 1120.8906457519531, "10": 1122.0491088867188, "11": 1123.2279309082032, "12": 1124.396923828125, "13": 1125.5260510253906, "14": 1126.5869213867188, "15": 1127.568017578125, "16": 1128.4663427734374, "17": 1129.285411376953, "18": 1130.043759765625, "19": 1130.7588830566406, "20": 1131.44599609375, "21": 1132.1184313964843, "22": 1132.7831030273437, "23": 1133.4409545898438, "24": 1134.0874755859375, "25": 1134.7161254882812, "26": 1135.3191723632813, "27": 1135.8892028808593, "28": 1136.4248828125, "29": 1136.927069091797, "30": 1137.3972534179688, "31": 1137.8399487304687, "32": 1138.255244140625, "33": 1138.638739013672, "34": 1138.986416015625, "35": 1139.2950073242187, "36": 1139.5622900390624, "37": 1139.7913708496094, "38": 1139.9904028320314, "39": 1140.1694104003907, "40": 1140.3406494140625, "41": 1140.5160595703126, "42": 1140.70287109375, "43": 1140.9019287109375, "44": 1141.103974609375, "45": 1141.2940185546875, "46": 1141.4513403320314, "47": 1141.560390625, "48": 1141.6140869140625, "49": 1141.6142517089843, "50": 1141.5765380859375, "51": 1141.522734375, "52": 1141.4741845703124, "53": 1141.4462622070312, "54": 1141.4414233398438, "55": 1141.4490661621094, "56": 1141.4451904296875, "57": 1141.4002075195312, "58": 1141.2858813476562, "59": 1141.0783190917969, "60": 1140.780517578125, "61": 1140.412156982422, "62": 1140.0117333984374, "63": 1139.6340014648438, "64": 1139.33091796875, "65": 1139.1476440429688, "66": 1139.106162109375, "67": 1139.1981481933594, "68": 1139.399228515625, "69": 1139.6704418945312, "70": 1139.9667846679688, "71": 1140.25642578125, "72": 1140.51876953125, "73": 1140.7506726074218, "74": 1140.9573388671874, "75": 1141.1478271484375, "76": 1141.333896484375, "77": 1141.5252734375, "78": 1141.729755859375, "79": 1141.95115234375, "80": 1142.18896484375, "81": 1142.4411181640626, "82": 1142.70548828125, "83": 1142.9817224121093, "84": 1143.273505859375, "85": 1143.5893493652343, "86": 1143.9365747070312, "87": 1144.321973876953, "88": 1144.7504345703126, "89": 1145.2171008300782, "90": 1145.7145263671875, "91": 1146.2344982910156, "92": 1146.77076171875, "93": 1147.3240808105468, "94": 1147.9037768554688, "95": 1148.524462890625, "96": 1149.19830078125, "97": 1149.9335046386718, "98": 1150.7304711914062, "99": 1151.576014404297, "100": 1152.071044921875}, "LEFT_HIP_Y": {"0": 570.6212158203125, "1": 571.2136584472656, "2": 571.70716796875, "3": 572.0844134521484, "4": 572.3145239257813, "5": 572.3746398925781, "6": 572.2458813476562, "7": 571.9143927001953, "8": 571.3963354492188, "9": 570.7350366210937, "10": 569.987890625, "11": 569.2284631347657, "12": 568.5271606445312, "13": 567.9382073974609, "14": 567.5006298828125, "15": 567.2111328125, "16": 567.0508447265624, "17": 566.9882891845704, "18": 566.9763891601563, "19": 566.9781701660156, "20": 566.9680419921875, "21": 566.9376055908203, "22": 566.8952795410156, "23": 566.86203125, "24": 566.8661889648438, "25": 566.9322052001953, "26": 567.0785290527343, "27": 567.3155017089844, "28": 567.6351953125, "29": 568.0264178466797, "30": 568.4775390625, "31": 568.9720880126953, "32": 569.5021240234375, "33": 570.0678582763671, "34": 570.6726672363282, "35": 571.3232055664063, "36": 572.028525390625, "37": 572.7937139892579, "38": 573.6179345703125, "39": 574.4988903808594, "40": 575.4301147460938, "41": 576.3996221923828, "42": 577.3966296386719, "43": 578.4108825683594, "44": 579.4313720703125, "45": 580.4492706298828, "46": 581.4545422363282, "47": 582.4366748046875, "48": 583.382705078125, "49": 584.2734228515625, "50": 585.0869445800781, "51": 585.7991430664063, "52": 586.3781005859375, "53": 586.791021118164, "54": 587.0188146972656, "55": 587.0456909179687, "56": 586.8671337890624, "57": 586.5169378662109, "58": 586.0365490722656, "59": 585.4769427490235, "60": 584.89677734375, "61": 584.335454711914, "62": 583.8129870605469, "63": 583.3235473632812, "64": 582.845009765625, "65": 582.3492492675781, "66": 581.8118798828125, "67": 581.2228240966797, "68": 580.5856201171875, "69": 579.9196368408203, "70": 579.2575439453125, "71": 578.6356573486328, "72": 578.096103515625, "73": 577.6662518310546, "74": 577.3672875976563, "75": 577.2170257568359, "76": 577.2101416015626, "77": 577.3361846923829, "78": 577.5851098632812, "79": 577.9399694824219, "80": 578.3853637695313, "81": 578.913681640625, "82": 579.5189526367187, "83": 580.1916876220703, "84": 580.9249267578125, "85": 581.7119964599609, "86": 582.5418469238281, "87": 583.409058227539, "88": 584.3151611328125, "89": 585.2643353271484, "90": 586.2669128417969, "91": 587.3379412841797, "92": 588.4844921875, "93": 589.7042370605469, "94": 590.9861450195312, "95": 592.3056915283203, "96": 593.6313598632812, "97": 594.9326867675782, "98": 596.1815063476563, "99": 597.3619183349609, "100": 597.9974975585938}, "LEFT_KNEE_X": {"0": 1115.1903076171875, "1": 1115.4033361816407, "2": 1115.6172241210938, "3": 1115.89009765625, "4": 1116.285126953125, "5": 1116.8363891601562, "6": 1117.5463549804688, "7": 1118.3894848632813, "8": 1119.3069921875, "9": 1120.2305480957032, "10": 1121.100244140625, "11": 1121.874794921875, "12": 1122.5478125, "13": 1123.132313232422, "14": 1123.6519018554689, "15": 1124.1343017578124, "16": 1124.5924072265625, "17": 1125.0260412597656, "18": 1125.4292211914062, "19": 1125.795009765625, "20": 1126.1205810546876, "21": 1126.4120922851562, "22": 1126.6804150390626, "23": 1126.9349426269532, "24": 1127.1822021484375, "25": 1127.4220886230469, "26": 1127.6490844726563, "27": 1127.853214111328, "28": 1128.0273291015626, "29": 1128.166923828125, "30": 1128.2701782226563, "31": 1128.343428955078, "32": 1128.3929248046875, "33": 1128.4244494628906, "34": 1128.443603515625, "35": 1128.452880859375, "36": 1128.451220703125, "37": 1128.4356750488282, "38": 1128.402236328125, "39": 1128.3476611328124, "40": 1128.2732177734374, "41": 1128.1877319335938, "42": 1128.1037280273438, "43": 1128.0368188476561, "44": 1127.9983203125, "45": 1127.994696044922, "46": 1128.027197265625, "47": 1128.087724609375, "48": 1128.168232421875, "49": 1128.267978515625, "50": 1128.4012451171875, "51": 1128.603477783203, "52": 1128.938115234375, "53": 1129.4894409179688, "54": 1130.3308862304686, "55": 1131.5263549804688, "56": 1133.11255859375, "57": 1135.036612548828, "58": 1137.21220703125, "59": 1139.51310546875, "60": 1141.78330078125, "61": 1143.89451171875, "62": 1145.74689453125, "63": 1147.3149621582031, "64": 1148.62736328125, "65": 1149.7352783203125, "66": 1150.7036694335939, "67": 1151.5829248046875, "68": 1152.393154296875, "69": 1153.1319677734375, "70": 1153.7881591796875, "71": 1154.3442114257812, "72": 1154.7805810546874, "73": 1155.1002355957032, "74": 1155.31037109375, "75": 1155.4217834472656, "76": 1155.4565771484374, "77": 1155.4312023925781, "78": 1155.35634765625, "79": 1155.2414782714843, "80": 1155.094580078125, "81": 1154.9225476074218, "82": 1154.7311572265626, "83": 1154.523917236328, "84": 1154.2973779296874, "85": 1154.0398986816406, "86": 1153.7402661132812, "87": 1153.3900219726563, "88": 1152.9894482421876, "89": 1152.5601794433594, "90": 1152.1364501953126, "91": 1151.7648046875, "92": 1151.4882080078125, "93": 1151.333486328125, "94": 1151.3106689453125, "95": 1151.4015869140626, "96": 1151.565029296875, "97": 1151.7554663085937, "98": 1151.9285668945313, "99": 1152.0591784667968, "100": 1152.113525390625}, "LEFT_KNEE_Y": {"0": 692.7422485351562, "1": 693.9170092773437, "2": 695.0423425292969, "3": 696.0644116210938, "4": 696.9104565429687, "5": 697.53212890625, "6": 697.9129272460938, "7": 698.0669561767578, "8": 698.0532788085937, "9": 697.9468768310547, "10": 697.8129028320312, "11": 697.7014227294922, "12": 697.6369189453125, "13": 697.6249285888672, "14": 697.6600927734376, "15": 697.7277618408203, "16": 697.8182104492188, "17": 697.9278308105469, "18": 698.0568518066407, "19": 698.209740600586, "20": 698.3932739257813, "21": 698.6115252685547, "22": 698.8654614257813, "23": 699.1546258544922, "24": 699.475625, "25": 699.8231964111328, "26": 700.1945727539063, "27": 700.5894122314453, "28": 701.0070043945312, "29": 701.4478283691407, "30": 701.9129028320312, "31": 702.4003479003907, "32": 702.9102319335938, "33": 703.4451525878907, "34": 704.0068151855469, "35": 704.5968536376953, "36": 705.2169360351562, "37": 705.8667956542969, "38": 706.5456335449219, "39": 707.2553326416015, "40": 707.9990844726562, "41": 708.77681640625, "42": 709.5867797851563, "43": 710.423784790039, "44": 711.2765844726563, "45": 712.1353912353516, "46": 712.9924975585938, "47": 713.8446020507813, "48": 714.693740234375, "49": 715.5480426025391, "50": 716.4230346679688, "51": 717.3421160888672, "52": 718.3410131835938, "53": 719.4658941650391, "54": 720.75623046875, "55": 722.2436370849609, "56": 723.9345361328125, "57": 725.7684918212891, "58": 727.6435119628907, "59": 729.4007647705079, "60": 730.8767333984375, "61": 731.93673828125, "62": 732.4853796386719, "63": 732.5452740478515, "64": 732.2082861328125, "65": 731.5909057617188, "66": 730.8217956542969, "67": 729.9974645996093, "68": 729.1684594726562, "69": 728.3552587890625, "70": 727.561572265625, "71": 726.7917565917969, "72": 726.0608959960938, "73": 725.3880718994141, "74": 724.7975939941406, "75": 724.3191375732422, "76": 723.9697705078125, "77": 723.762456665039, "78": 723.7127270507813, "79": 723.8273602294922, "80": 724.109765625, "81": 724.5713665771484, "82": 725.2226196289063, "83": 726.0610235595703, "84": 727.0885473632812, "85": 728.3097473144531, "86": 729.7090185546875, "87": 731.2785479736328, "88": 733.0157934570312, "89": 734.8955242919922, "90": 736.8905578613281, "91": 738.9660894775391, "92": 741.0742333984375, "93": 743.1703332519531, "94": 745.2172241210938, "95": 747.1922241210938, "96": 749.0942822265625, "97": 750.9370697021484, "98": 752.7501513671875, "99": 754.5709375, "100": 755.61767578125}, "LEFT_MTP_X": {"0": 1139.210693359375, "1": 1138.6596911621093, "2": 1137.9961547851562, "3": 1137.3350451660156, "4": 1136.79697265625, "5": 1136.4616577148438, "6": 1136.3509643554687, "7": 1136.4335290527345, "8": 1136.622509765625, "9": 1136.823330078125, "10": 1136.9679443359375, "11": 1137.0281555175782, "12": 1137.019140625, "13": 1136.9718200683594, "14": 1136.9201220703126, "15": 1136.8875610351563, "16": 1136.883095703125, "17": 1136.9069384765626, "18": 1136.951259765625, "19": 1137.0094970703126, "20": 1137.0783203125, "21": 1137.1559936523438, "22": 1137.2415356445313, "23": 1137.3328576660156, "24": 1137.425185546875, "25": 1137.5135803222656, "26": 1137.5936938476561, "27": 1137.6631164550781, "28": 1137.7218310546875, "29": 1137.7707971191405, "30": 1137.8103759765625, "31": 1137.8409838867187, "32": 1137.8622900390626, "33": 1137.873280029297, "34": 1137.8743969726563, "35": 1137.8679809570312, "36": 1137.85767578125, "37": 1137.8478308105468, "38": 1137.8400268554688, "39": 1137.8325122070312, "40": 1137.8205322265626, "41": 1137.7995727539062, "42": 1137.7672290039063, "43": 1137.7245947265626, "44": 1137.6779052734375, "45": 1137.6351379394532, "46": 1137.6064038085938, "47": 1137.6005639648438, "48": 1137.6246044921875, "49": 1137.6842858886719, "50": 1137.7796630859375, "51": 1137.905028076172, "52": 1138.0507275390626, "53": 1138.2020837402345, "54": 1138.3452612304689, "55": 1138.4718383789063, "56": 1138.582685546875, "57": 1138.6899780273438, "58": 1138.8107788085938, "59": 1138.9644409179687, "60": 1139.16123046875, "61": 1139.4036547851563, "62": 1139.6886694335938, "63": 1140.0072436523437, "64": 1140.351318359375, "65": 1140.7162841796876, "66": 1141.0967041015624, "67": 1141.485838623047, "68": 1141.8766162109375, "69": 1142.2637622070313, "70": 1142.6496337890626, "71": 1143.0474792480468, "72": 1143.4867138671875, "73": 1144.0030017089844, "74": 1144.6365234375, "75": 1145.4329528808594, "76": 1146.4140380859376, "77": 1147.5889953613282, "78": 1148.9611083984375, "79": 1150.5125854492187, "80": 1152.21630859375, "81": 1154.0474792480468, "82": 1155.978779296875, "83": 1157.9821313476564, "84": 1160.041513671875, "85": 1162.1506103515626, "86": 1164.3032250976562, "87": 1166.4911218261718, "88": 1168.692900390625, "89": 1170.8680676269532, "90": 1172.9642578125, "91": 1174.9146533203125, "92": 1176.661904296875, "93": 1178.1620227050782, "94": 1179.3718530273438, "95": 1180.2651245117188, "96": 1180.8362841796875, "97": 1181.0734924316407, "98": 1180.9710131835936, "99": 1180.569178466797, "100": 1180.228759765625}, "LEFT_MTP_Y": {"0": 821.087890625, "1": 823.4951287841797, "2": 826.0519177246093, "3": 828.5531549072266, "4": 830.8193139648438, "5": 832.7591033935547, "6": 834.355244140625, "7": 835.6318432617187, "8": 836.6571899414063, "9": 837.5046325683594, "10": 838.2235961914063, "11": 838.8447595214843, "12": 839.3864379882813, "13": 839.854614868164, "14": 840.2534985351563, "15": 840.598486328125, "16": 840.9043041992187, "17": 841.1845947265625, "18": 841.4505615234375, "19": 841.705463256836, "20": 841.9458251953125, "21": 842.1658489990234, "22": 842.3608911132812, "23": 842.5285388183594, "24": 842.6703637695313, "25": 842.79052734375, "26": 842.89216796875, "27": 842.9771130371093, "28": 843.0480249023437, "29": 843.107421875, "30": 843.158935546875, "31": 843.2083703613281, "32": 843.2605249023437, "33": 843.3187377929687, "34": 843.3825744628906, "35": 843.4480590820312, "36": 843.5090063476563, "37": 843.5596667480469, "38": 843.5977355957032, "39": 843.6239324951172, "40": 843.6413452148438, "41": 843.6542749023438, "42": 843.6659375, "43": 843.6787316894531, "44": 843.6934057617187, "45": 843.708364868164, "46": 843.7186474609375, "47": 843.7171252441407, "48": 843.6972216796875, "49": 843.6562170410157, "50": 843.6020202636719, "51": 843.5515771484374, "52": 843.5251171875, "53": 843.5310430908203, "54": 843.54435546875, "55": 843.4945190429687, "56": 843.2492358398438, "57": 842.6650891113281, "58": 841.6110205078126, "59": 839.9919580078125, "60": 837.88359375, "61": 835.4458612060547, "62": 832.9177514648437, "63": 830.5700714111329, "64": 828.6188061523437, "65": 827.2310913085937, "66": 826.4918029785156, "67": 826.4079943847656, "68": 826.9855322265626, "69": 828.2245935058594, "70": 830.0743225097657, "71": 832.509287109375, "72": 835.5253759765625, "73": 839.04822265625, "74": 843.0294152832031, "75": 847.4316101074219, "76": 852.1788525390625, "77": 857.2062347412109, "78": 862.4569250488281, "79": 867.8609234619141, "80": 873.350244140625, "81": 878.863959350586, "82": 884.3408447265625, "83": 889.7258520507813, "84": 894.9588549804687, "85": 899.953091430664, "86": 904.6195422363281, "87": 908.8359008789063, "88": 912.428076171875, "89": 915.2976434326172, "90": 917.3832275390625, "91": 918.6776818847657, "92": 919.327548828125, "93": 919.5541296386718, "94": 919.6108862304687, "95": 919.7724792480469, "96": 920.2667309570312, "97": 921.2739764404297, "98": 922.9238598632812, "99": 925.2126361083984, "100": 926.7686767578125}, "LEFT_SHO_X": {"0": 1125.4854736328125, "1": 1127.0226953125, "2": 1128.6469018554687, "3": 1130.3470825195313, "4": 1132.10572265625, "5": 1133.8924499511718, "6": 1135.6735961914062, "7": 1137.4119299316405, "8": 1139.07306640625, "9": 1140.6332287597656, "10": 1142.0755859375, "11": 1143.3952709960938, "12": 1144.6063916015626, "13": 1145.7249951171875, "14": 1146.769404296875, "15": 1147.7648681640626, "16": 1148.7303466796875, "17": 1149.680965576172, "18": 1150.6291845703124, "19": 1151.580821533203, "20": 1152.5365234375, "21": 1153.4909326171876, "22": 1154.434853515625, "23": 1155.35693359375, "24": 1156.246669921875, "25": 1157.0978088378906, "26": 1157.906171875, "27": 1158.6690844726563, "28": 1159.390087890625, "29": 1160.0722924804688, "30": 1160.7171997070313, "31": 1161.3304272460937, "32": 1161.913974609375, "33": 1162.4668725585936, "34": 1162.98798828125, "35": 1163.4738647460938, "36": 1163.9179736328124, "37": 1164.3136840820312, "38": 1164.655390625, "39": 1164.9359313964844, "40": 1165.1484375, "41": 1165.2930676269532, "42": 1165.3693774414062, "43": 1165.3760595703125, "44": 1165.3197705078126, "45": 1165.2032592773437, "46": 1165.024951171875, "47": 1164.7852185058593, "48": 1164.4787744140624, "49": 1164.0922253417968, "50": 1163.6116943359375, "51": 1163.0247375488282, "52": 1162.31833984375, "53": 1161.4901391601563, "54": 1160.557119140625, "55": 1159.5457275390625, "56": 1158.495751953125, "57": 1157.4578784179687, "58": 1156.4783520507813, "59": 1155.6024548339844, "60": 1154.848828125, "61": 1154.2202612304689, "62": 1153.7066162109375, "63": 1153.2770483398438, "64": 1152.90015625, "65": 1152.5514587402345, "66": 1152.2156372070312, "67": 1151.8892407226563, "68": 1151.5777587890625, "69": 1151.291475830078, "70": 1151.0384521484375, "71": 1150.8260070800782, "72": 1150.6619189453124, "73": 1150.5479455566406, "74": 1150.4871899414063, "75": 1150.4847717285156, "76": 1150.53998046875, "77": 1150.6522094726563, "78": 1150.8227465820312, "79": 1151.0501037597655, "80": 1151.3326904296875, "81": 1151.6727368164063, "82": 1152.0730517578124, "83": 1152.5336657714843, "84": 1153.0557080078124, "85": 1153.641552734375, "86": 1154.2865576171876, "87": 1154.989052734375, "88": 1155.75177734375, "89": 1156.5737841796874, "90": 1157.4587524414062, "91": 1158.4148107910157, "92": 1159.4461474609375, "93": 1160.5554443359374, "94": 1161.7474291992187, "95": 1163.0243347167968, "96": 1164.386357421875, "97": 1165.8397045898437, "98": 1167.3966845703126, "99": 1169.0640612792968, "100": 1170.0616455078125}, "LEFT_SHO_Y": {"0": 426.7313537597656, "1": 427.0476205444336, "2": 427.27777404785155, "3": 427.3942932128906, "4": 427.3626342773438, "5": 427.16569366455076, "6": 426.7969000244141, "7": 426.2573083496094, "8": 425.56976440429685, "9": 424.76926666259766, "10": 423.8894958496094, "11": 422.9647067260742, "12": 422.02565673828127, "13": 421.09431030273436, "14": 420.1887042236328, "15": 419.3193420410156, "16": 418.49430297851563, "17": 417.7230642700195, "18": 417.00981994628904, "19": 416.36000274658204, "20": 415.7812255859375, "21": 415.27550811767577, "22": 414.8420263671875, "23": 414.48128814697264, "24": 414.19114868164064, "25": 413.9656753540039, "26": 413.801220703125, "27": 413.6947677612305, "28": 413.63906127929687, "29": 413.6307412719727, "30": 413.6707733154297, "31": 413.75716369628907, "32": 413.8922509765625, "33": 414.08166351318357, "34": 414.32695434570314, "35": 414.62852935791017, "36": 414.9870288085938, "37": 415.399001159668, "38": 415.8583111572266, "39": 416.3601550292969, "40": 416.8985168457031, "41": 417.46390411376956, "42": 418.0475378417969, "43": 418.63964782714845, "44": 419.2293212890625, "45": 419.80606842041016, "46": 420.3570654296875, "47": 420.8708108520508, "48": 421.33521728515626, "49": 421.7348733520508, "50": 422.0558776855469, "51": 422.2831414794922, "52": 422.3923059082031, "53": 422.35277069091796, "54": 422.1388830566406, "55": 421.7213668823242, "56": 421.07453002929685, "57": 420.21219940185546, "58": 419.15990478515624, "59": 417.95838836669924, "60": 416.67723388671874, "61": 415.3774502563477, "62": 414.1135870361328, "63": 412.92214050292966, "64": 411.8192932128906, "65": 410.80984649658205, "66": 409.88560668945314, "67": 409.03204467773435, "68": 408.23913452148435, "69": 407.50108734130856, "70": 406.8134490966797, "71": 406.178525390625, "72": 405.6050427246094, "73": 405.09652740478515, "74": 404.658984375, "75": 404.3003158569336, "76": 404.0196691894531, "77": 403.81584228515624, "78": 403.68992797851564, "79": 403.6392523193359, "80": 403.6604309082031, "81": 403.75380767822264, "82": 403.91955505371095, "83": 404.1532873535156, "84": 404.45251708984375, "85": 404.8149017333984, "86": 405.23108642578126, "87": 405.69451232910154, "88": 406.2014147949219, "89": 406.74553466796874, "90": 407.32431945800784, "91": 407.9376480102539, "92": 408.58239379882815, "93": 409.2532363891602, "94": 409.94307678222657, "95": 410.64145812988284, "96": 411.33691772460935, "97": 412.01797363281247, "98": 412.67208374023437, "99": 413.28886657714844, "100": 413.6182556152344}, "LEFT_WRIST_X": {"0": 1159.405517578125, "1": 1160.8037768554686, "2": 1162.2362963867188, "3": 1163.694248046875, "4": 1165.1708154296875, "5": 1166.6614929199218, "6": 1168.1663671875, "7": 1169.6915161132813, "8": 1171.2467529296875, "9": 1172.841798095703, "10": 1174.48525390625, "11": 1176.1803479003906, "12": 1177.9202734375, "13": 1179.6955505371093, "14": 1181.4963134765626, "15": 1183.3115783691405, "16": 1185.1344287109375, "17": 1186.959239501953, "18": 1188.780498046875, "19": 1190.5934130859375, "20": 1192.3927001953125, "21": 1194.1744812011718, "22": 1195.9357836914062, "23": 1197.6729260253906, "24": 1199.3815771484376, "25": 1201.0573120117188, "26": 1202.6924731445313, "27": 1204.2761633300781, "28": 1205.801943359375, "29": 1207.2615979003906, "30": 1208.6434326171875, "31": 1209.9449694824218, "32": 1211.16037109375, "33": 1212.2799108886718, "34": 1213.301533203125, "35": 1214.224188232422, "36": 1215.0451171875, "37": 1215.7680163574219, "38": 1216.4014013671874, "39": 1216.9500122070312, "40": 1217.4171630859375, "41": 1217.8082934570311, "42": 1218.1224536132813, "43": 1218.3521936035156, "44": 1218.4975927734374, "45": 1218.5538757324218, "46": 1218.5121752929688, "47": 1218.3733703613282, "48": 1218.137109375, "49": 1217.8013220214843, "50": 1217.3724365234375, "51": 1216.8612109375, "52": 1216.2775830078126, "53": 1215.6336706542968, "54": 1214.9407934570313, "55": 1214.2018981933593, "56": 1213.411337890625, "57": 1212.562578125, "58": 1211.6475146484374, "59": 1210.66201171875, "60": 1209.6224853515625, "61": 1208.5562866210937, "62": 1207.5042797851563, "63": 1206.5124462890626, "64": 1205.618759765625, "65": 1204.8521118164062, "66": 1204.21931640625, "67": 1203.7046484375, "68": 1203.2859814453125, "69": 1202.9371350097656, "70": 1202.6329956054688, "71": 1202.3614685058594, "72": 1202.1218017578126, "73": 1201.916202392578, "74": 1201.750048828125, "75": 1201.6290283203125, "76": 1201.551552734375, "77": 1201.5156103515626, "78": 1201.5225439453125, "79": 1201.5766796875, "80": 1201.68642578125, "81": 1201.8660986328125, "82": 1202.1297802734375, "83": 1202.481259765625, "84": 1202.9195849609375, "85": 1203.4370178222657, "86": 1204.0145849609376, "87": 1204.6391772460938, "88": 1205.304521484375, "89": 1206.008515625, "90": 1206.7568969726562, "91": 1207.5623266601563, "92": 1208.4357958984374, "93": 1209.3866247558594, "94": 1210.4255029296876, "95": 1211.5579040527343, "96": 1212.7799462890625, "97": 1214.085185546875, "98": 1215.46267578125, "99": 1216.8943859863282, "100": 1217.7259521484375}, "LEFT_WRIST_Y": {"0": 573.6488037109375, "1": 574.4330377197266, "2": 575.1494030761719, "3": 575.7701098632813, "4": 576.257744140625, "5": 576.5879760742188, "6": 576.745625, "7": 576.7213531494141, "8": 576.5289916992188, "9": 576.1985931396484, "10": 575.7622985839844, "11": 575.2565472412109, "12": 574.716259765625, "13": 574.1641534423828, "14": 573.6135327148437, "15": 573.0689727783204, "16": 572.5298168945312, "17": 571.9946978759766, "18": 571.4635974121094, "19": 570.9395281982422, "20": 570.4285400390625, "21": 569.9376544189453, "22": 569.473076171875, "23": 569.0411932373047, "24": 568.646953125, "25": 568.2922668457031, "26": 567.9798657226562, "27": 567.7123577880859, "28": 567.4879272460937, "29": 567.307119140625, "30": 567.1748352050781, "31": 567.0943188476563, "32": 567.0745483398438, "33": 567.1312506103516, "34": 567.2762268066406, "35": 567.5198028564453, "36": 567.8730615234375, "37": 568.3383325195313, "38": 568.9103186035156, "39": 569.5856341552734, "40": 570.359521484375, "41": 571.2207928466797, "42": 572.162431640625, "43": 573.1796112060547, "44": 574.2583227539062, "45": 575.3868286132813, "46": 576.5522241210938, "47": 577.7358905029297, "48": 578.91970703125, "49": 580.083002319336, "50": 581.20361328125, "51": 582.2584130859375, "52": 583.2173217773437, "53": 584.0449926757813, "54": 584.7122705078125, "55": 585.1885589599609, "56": 585.4477392578125, "57": 585.5014392089844, "58": 585.3702502441406, "59": 585.0840356445312, "60": 584.6962280273438, "61": 584.2487420654297, "62": 583.7734533691406, "63": 583.2909393310547, "64": 582.8082690429687, "65": 582.3247924804688, "66": 581.83734375, "67": 581.345228881836, "68": 580.8517260742187, "69": 580.3651361083985, "70": 579.8958801269531, "71": 579.4554937744141, "72": 579.0587255859375, "73": 578.7157403564453, "74": 578.4385803222656, "75": 578.2431945800781, "76": 578.1381298828124, "77": 578.1310931396484, "78": 578.2314733886719, "79": 578.4402124023437, "80": 578.7530639648437, "81": 579.1679815673829, "82": 579.6816540527344, "83": 580.2869470214844, "84": 580.9836743164062, "85": 581.7771179199219, "86": 582.6644140625, "87": 583.6453240966797, "88": 584.7206665039063, "89": 585.8777990722656, "90": 587.1050964355469, "91": 588.3918572998047, "92": 589.7237231445313, "93": 591.0881860351562, "94": 592.4748010253907, "95": 593.8731475830078, "96": 595.2740673828125, "97": 596.6708795166015, "98": 598.0585705566406, "99": 599.4337475585937, "100": 600.2064819335938}, "RIGHT_ANKLE_X": {"0": 1050.5557861328125, "1": 1051.1603259277344, "2": 1051.7255908203124, "3": 1052.2338513183595, "4": 1052.6668994140625, "5": 1053.0203369140625, "6": 1053.3067407226563, "7": 1053.5464392089843, "8": 1053.75951171875, "9": 1053.9584362792968, "10": 1054.1421752929687, "11": 1054.3009558105468, "12": 1054.426787109375, "13": 1054.518975830078, "14": 1054.5833422851563, "15": 1054.6290710449218, "16": 1054.6655810546874, "17": 1054.6969616699218, "18": 1054.7229467773439, "19": 1054.7421936035157, "20": 1054.753564453125, "21": 1054.7571691894532, "22": 1054.7551342773438, "23": 1054.751541748047, "24": 1054.7521435546876, "25": 1054.765380859375, "26": 1054.8002124023437, "27": 1054.8644311523437, "28": 1054.96388671875, "29": 1055.0997204589844, "30": 1055.2680541992188, "31": 1055.4640759277345, "32": 1055.6837158203125, "33": 1055.920850830078, "34": 1056.1707788085937, "35": 1056.4289123535157, "36": 1056.6889501953126, "37": 1056.9450256347657, "38": 1057.1925268554687, "39": 1057.429639892578, "40": 1057.659814453125, "41": 1057.888525390625, "42": 1058.1206518554689, "43": 1058.3562268066407, "44": 1058.58796875, "45": 1058.801904296875, "46": 1058.9784619140626, "47": 1059.102061767578, "48": 1059.1605224609375, "49": 1059.1454443359376, "50": 1059.0601806640625, "51": 1058.9129699707032, "52": 1058.7135498046875, "53": 1058.4730822753907, "54": 1058.2043017578126, "55": 1057.9174865722657, "56": 1057.6248583984375, "57": 1057.3442053222657, "58": 1057.0992749023437, "59": 1056.920467529297, "60": 1056.839599609375, "61": 1056.875126953125, "62": 1057.0350073242187, "63": 1057.31919921875, "64": 1057.7057763671876, "65": 1058.176251220703, "66": 1058.7161108398439, "67": 1059.3104260253906, "68": 1059.942138671875, "69": 1060.5934326171875, "70": 1061.2444213867188, "71": 1061.8786254882812, "72": 1062.4881884765625, "73": 1063.0736096191406, "74": 1063.6437377929688, "75": 1064.2090148925781, "76": 1064.7763134765626, "77": 1065.3469470214843, "78": 1065.9162280273438, "79": 1066.4766833496094, "80": 1067.019287109375, "81": 1067.537109375, "82": 1068.02333984375, "83": 1068.469921875, "84": 1068.865908203125, "85": 1069.2045593261719, "86": 1069.482138671875, "87": 1069.701895751953, "88": 1069.8865576171875, "89": 1070.0713061523438, "90": 1070.3031982421876, "91": 1070.6333032226562, "92": 1071.0933642578125, "93": 1071.6935961914062, "94": 1072.4220385742187, "95": 1073.2328063964844, "96": 1074.081630859375, "97": 1074.934324951172, "98": 1075.7740893554687, "99": 1076.601016845703, "100": 1077.062744140625}, "RIGHT_ANKLE_Y": {"0": 774.9990234375, "1": 776.3611303710937, "2": 777.6327465820312, "3": 778.7599151611328, "4": 779.6998364257812, "5": 780.4398468017578, "6": 780.9949670410156, "7": 781.3912805175781, "8": 781.6601098632813, "9": 781.84224609375, "10": 781.9630798339844, "11": 782.0377758789062, "12": 782.0774536132812, "13": 782.089375, "14": 782.0791796875, "15": 782.0522247314453, "16": 782.014599609375, "17": 781.9702734375, "18": 781.922626953125, "19": 781.8748248291016, "20": 781.8290893554688, "21": 781.786708984375, "22": 781.7484106445313, "23": 781.7141046142578, "24": 781.6835571289063, "25": 781.6566009521484, "26": 781.6323461914062, "27": 781.6101794433594, "28": 781.589619140625, "29": 781.570796508789, "30": 781.55419921875, "31": 781.5405822753906, "32": 781.5303564453125, "33": 781.5220300292968, "34": 781.5127258300781, "35": 781.4978698730469, "36": 781.4734204101562, "37": 781.4369787597657, "38": 781.3875427246094, "39": 781.3237329101562, "40": 781.2444458007812, "41": 781.1452319335938, "42": 781.0178466796875, "43": 780.8524688720703, "44": 780.63892578125, "45": 780.3650665283203, "46": 780.0161047363281, "47": 779.5823815917969, "48": 779.0498315429687, "49": 778.3973498535156, "50": 777.6109313964844, "51": 776.680498046875, "52": 775.5994189453126, "53": 774.3704046630859, "54": 773.0136218261719, "55": 771.5443084716796, "56": 769.9665478515625, "57": 768.2813415527344, "58": 766.4808959960938, "59": 764.5639367675781, "60": 762.5615966796875, "61": 760.5490057373047, "62": 758.6279382324219, "63": 756.9244879150391, "64": 755.5236254882813, "65": 754.4781188964844, "66": 753.8206811523437, "67": 753.5620855712891, "68": 753.7099145507813, "69": 754.3012048339843, "70": 755.4110656738281, "71": 757.0565594482422, "72": 759.2578979492188, "73": 762.022724609375, "74": 765.302783203125, "75": 769.0225982666016, "76": 773.1107885742188, "77": 777.4999688720703, "78": 782.1036120605469, "79": 786.8610418701172, "80": 791.7229370117187, "81": 796.6402099609376, "82": 801.5694079589844, "83": 806.4623767089844, "84": 811.2535473632813, "85": 815.8711395263672, "86": 820.2327380371094, "87": 824.2383837890625, "88": 827.8290869140625, "89": 830.9714367675781, "90": 833.6562744140625, "91": 835.9177532958985, "92": 837.84486328125, "93": 839.5291491699219, "94": 841.0645764160156, "95": 842.5512298583984, "96": 844.0609106445313, "97": 845.6447863769531, "98": 847.3274401855468, "99": 849.1010076904297, "100": 850.1287841796875}, "RIGHT_ELBOW_X": {"0": 1011.53857421875, "1": 1011.0611553955079, "2": 1010.5626391601562, "3": 1010.0431365966797, "4": 1009.4965478515625, "5": 1008.9130462646484, "6": 1008.2818139648438, "7": 1007.5928631591797, "8": 1006.8401049804687, "9": 1006.033804321289, "10": 1005.1913269042968, "11": 1004.336890258789, "12": 1003.4947094726563, "13": 1002.6781304931641, "14": 1001.8877197265625, "15": 1001.1137817382812, "16": 1000.3452001953125, "17": 999.581997680664, "18": 998.8416076660156, "19": 998.1538916015625, "20": 997.546923828125, "21": 997.0350134277344, "22": 996.6075390625, "23": 996.2309167480469, "24": 995.8744702148438, "25": 995.5191345214844, "26": 995.1626879882813, "27": 994.8151733398438, "28": 994.495185546875, "29": 994.2274945068359, "30": 994.0374389648438, "31": 993.9504205322265, "32": 993.9900341796875, "33": 994.1488293457031, "34": 994.4061022949219, "35": 994.7308135986328, "36": 995.0890844726563, "37": 995.4596453857422, "38": 995.8379858398438, "39": 996.2338836669921, "40": 996.662158203125, "41": 997.1373516845703, "42": 997.67072265625, "43": 998.2625433349609, "44": 998.9054907226563, "45": 999.5899230957032, "46": 1000.306796875, "47": 1001.0491534423828, "48": 1001.8181860351563, "49": 1002.6222747802734, "50": 1003.4705200195312, "51": 1004.3728485107422, "52": 1005.3436938476563, "53": 1006.4025030517578, "54": 1007.5608447265626, "55": 1008.8246887207031, "56": 1010.1912548828125, "57": 1011.6363256835938, "58": 1013.1318627929687, "59": 1014.6488342285156, "60": 1016.15849609375, "61": 1017.6352416992188, "62": 1019.0528234863281, "63": 1020.3765588378907, "64": 1021.5827807617187, "65": 1022.6569580078125, "66": 1023.6008679199218, "67": 1024.44283203125, "68": 1025.2283349609374, "69": 1026.0022277832031, "70": 1026.8050659179687, "71": 1027.6576879882812, "72": 1028.5633251953125, "73": 1029.5111694335938, "74": 1030.47890625, "75": 1031.4435424804688, "76": 1032.38705078125, "77": 1033.295665283203, "78": 1034.1651489257813, "79": 1034.9946643066405, "80": 1035.78466796875, "81": 1036.5387744140626, "82": 1037.2583618164062, "83": 1037.9400842285156, "84": 1038.5751318359376, "85": 1039.1541137695312, "86": 1039.6637060546875, "87": 1040.0860681152344, "88": 1040.4138232421874, "89": 1040.6459265136718, "90": 1040.787158203125, "91": 1040.8469543457031, "92": 1040.837548828125, "93": 1040.762608642578, "94": 1040.6158056640625, "95": 1040.3924560546875, "96": 1040.08392578125, "97": 1039.6801428222657, "98": 1039.17615234375, "99": 1038.575955810547, "100": 1038.198486328125}, "RIGHT_ELBOW_Y": {"0": 512.872802734375, "1": 513.4730090332031, "2": 514.0181298828124, "3": 514.4956274414062, "4": 514.8927709960938, "5": 515.2041534423828, "6": 515.4318896484375, "7": 515.5807257080078, "8": 515.6556030273438, "9": 515.6665631103516, "10": 515.6158813476562, "11": 515.498638305664, "12": 515.3112182617188, "13": 515.0527838134766, "14": 514.7272326660157, "15": 514.3478424072266, "16": 513.9421435546875, "17": 513.5427117919921, "18": 513.1887512207031, "19": 512.9119506835938, "20": 512.7283935546875, "21": 512.6375598144531, "22": 512.6222644042969, "23": 512.6564050292968, "24": 512.723525390625, "25": 512.8194732666016, "26": 512.9468322753906, "27": 513.1118695068359, "28": 513.3189233398438, "29": 513.5660400390625, "30": 513.8448181152344, "31": 514.1470904541015, "32": 514.4683764648438, "33": 514.8076959228515, "34": 515.1700634765625, "35": 515.5645141601562, "36": 515.9993017578125, "37": 516.478726196289, "38": 517.0033874511719, "39": 517.5702410888672, "40": 518.1668090820312, "41": 518.7793444824218, "42": 519.3912170410156, "43": 519.9848760986329, "44": 520.5454833984375, "45": 521.0606536865234, "46": 521.5190393066406, "47": 521.9159710693359, "48": 522.24392578125, "49": 522.4885498046875, "50": 522.63525390625, "51": 522.6642919921875, "52": 522.548603515625, "53": 522.2582690429688, "54": 521.7811157226563, "55": 521.1101928710938, "56": 520.2462524414062, "57": 519.224262084961, "58": 518.0890893554688, "59": 516.8965429687499, "60": 515.713916015625, "61": 514.6044897460938, "62": 513.6170629882813, "63": 512.7854418945312, "64": 512.0983251953126, "65": 511.52935791015625, "66": 511.0467120361328, "67": 510.62024841308596, "68": 510.232353515625, "69": 509.8811737060547, "70": 509.57783203125, "71": 509.33204772949216, "72": 509.1512292480469, "73": 509.0354669189453, "74": 508.9713055419922, "75": 508.93951416015625, "76": 508.92321411132815, "77": 508.91111938476564, "78": 508.9002966308594, "79": 508.89569610595703, "80": 508.9082092285156, "81": 508.9502349853516, "82": 509.0337432861328, "83": 509.17137115478516, "84": 509.3772607421875, "85": 509.6599884033203, "86": 510.0290686035156, "87": 510.49542907714846, "88": 511.057802734375, "89": 511.7107516479492, "90": 512.4457702636719, "91": 513.2498455810547, "92": 514.1062744140625, "93": 515.0028204345704, "94": 515.9306884765625, "95": 516.8801910400391, "96": 517.8439013671875, "97": 518.8140222167968, "98": 519.7807824707031, "99": 520.7334191894531, "100": 521.2598266601562}, "RIGHT_HIP_X": {"0": 1050.095947265625, "1": 1050.212469482422, "2": 1050.36685546875, "3": 1050.55693359375, "4": 1050.773232421875, "5": 1050.995343017578, "6": 1051.195849609375, "7": 1051.3434790039062, "8": 1051.404912109375, "9": 1051.3662731933593, "10": 1051.2269897460938, "11": 1051.0035473632813, "12": 1050.735498046875, "13": 1050.469979248047, "14": 1050.2521997070312, "15": 1050.1204895019532, "16": 1050.0884228515624, "17": 1050.1563732910156, "18": 1050.3152856445313, "19": 1050.5417504882812, "20": 1050.81171875, "21": 1051.1026110839844, "22": 1051.3933666992189, "23": 1051.6678247070313, "24": 1051.9156396484375, "25": 1052.1318054199219, "26": 1052.3213720703125, "27": 1052.4953564453126, "28": 1052.6683984375, "29": 1052.8559973144531, "30": 1053.0682861328125, "31": 1053.3101818847656, "32": 1053.5830712890624, "33": 1053.8824963378906, "34": 1054.2058056640626, "35": 1054.5523620605468, "36": 1054.922421875, "37": 1055.3157543945313, "38": 1055.7320458984375, "39": 1056.1700732421875, "40": 1056.624755859375, "41": 1057.0917810058593, "42": 1057.5678002929687, "43": 1058.051287841797, "44": 1058.5445654296875, "45": 1059.054620361328, "46": 1059.5933422851563, "47": 1060.1708142089844, "48": 1060.794765625, "49": 1061.4686401367187, "50": 1062.1846923828125, "51": 1062.9305676269532, "52": 1063.6937744140625, "53": 1064.4664587402344, "54": 1065.248681640625, "55": 1066.0502990722657, "56": 1066.888427734375, "57": 1067.776767578125, "58": 1068.7217919921875, "59": 1069.7195141601562, "60": 1070.75185546875, "61": 1071.790068359375, "62": 1072.8041162109375, "63": 1073.7635205078125, "64": 1074.65099609375, "65": 1075.459326171875, "66": 1076.1895581054687, "67": 1076.8534411621094, "68": 1077.4692529296874, "69": 1078.0530200195312, "70": 1078.6180786132813, "71": 1079.1749951171876, "72": 1079.7269091796875, "73": 1080.2715747070313, "74": 1080.80265625, "75": 1081.3128356933594, "76": 1081.7947509765625, "77": 1082.2418908691407, "78": 1082.6544677734375, "79": 1083.03408203125, "80": 1083.382373046875, "81": 1083.701612548828, "82": 1083.9903125, "83": 1084.2439819335937, "84": 1084.4568408203124, "85": 1084.6281188964845, "86": 1084.7588720703125, "87": 1084.8528234863281, "88": 1084.9197509765625, "89": 1084.9711315917968, "90": 1085.0185791015624, "91": 1085.072735595703, "92": 1085.138310546875, "93": 1085.213466796875, "94": 1085.2875830078126, "95": 1085.3434326171875, "96": 1085.362412109375, "97": 1085.327947998047, "98": 1085.2330126953125, "99": 1085.0848901367187, "100": 1084.984130859375}, "RIGHT_HIP_Y": {"0": 561.3336181640625, "1": 561.9180712890625, "2": 562.4521655273437, "3": 562.9159228515625, "4": 563.2781518554688, "5": 563.5059356689453, "6": 563.5733020019532, "7": 563.4609533691406, "8": 563.1603662109375, "9": 562.70244140625, "10": 562.1282775878906, "11": 561.4921008300781, "12": 560.856376953125, "13": 560.271527709961, "14": 559.7721398925781, "15": 559.3754974365235, "16": 559.0707739257813, "17": 558.8372467041015, "18": 558.6477001953125, "19": 558.472533569336, "20": 558.2940673828125, "21": 558.1088159179687, "22": 557.9285375976563, "23": 557.774541015625, "24": 557.6704174804687, "25": 557.6399078369141, "26": 557.6921826171875, "27": 557.8282794189453, "28": 558.0435791015625, "29": 558.3265264892578, "30": 558.6619201660156, "31": 559.0388922119141, "32": 559.4519262695312, "33": 559.8963635253906, "34": 560.37279296875, "35": 560.8845977783203, "36": 561.4344677734375, "37": 562.0230700683594, "38": 562.6508093261718, "39": 563.3181463623047, "40": 564.0197387695313, "41": 564.7505963134765, "42": 565.5044702148438, "43": 566.2722985839844, "44": 567.04427734375, "45": 567.8097320556641, "46": 568.5548754882813, "47": 569.2652166748047, "48": 569.9225512695313, "49": 570.5011944580078, "50": 570.9770202636719, "51": 571.3261785888672, "52": 571.5233544921875, "53": 571.5462878417969, "54": 571.3931274414062, "55": 571.0661987304687, "56": 570.573642578125, "57": 569.9512286376953, "58": 569.2411669921875, "59": 568.492529296875, "60": 567.7599975585938, "61": 567.0896661376953, "62": 566.5141345214844, "63": 566.0543695068359, "64": 565.7006005859375, "65": 565.4322845458985, "66": 565.2202893066407, "67": 565.0302947998047, "68": 564.833701171875, "69": 564.6136956787109, "70": 564.3660949707031, "71": 564.1046710205078, "72": 563.8531079101563, "73": 563.643330078125, "74": 563.505654296875, "75": 563.4598999023438, "76": 563.5164282226563, "77": 563.6767132568359, "78": 563.9243469238281, "79": 564.2438543701172, "80": 564.62216796875, "81": 565.046640625, "82": 565.5109973144531, "83": 566.0154705810547, "84": 566.564677734375, "85": 567.1619506835938, "86": 567.8126086425781, "87": 568.5242608642578, "88": 569.2991918945313, "89": 570.1398663330078, "90": 571.0498779296875, "91": 572.03095703125, "92": 573.07755859375, "93": 574.1816131591797, "94": 575.3296362304687, "95": 576.4968658447266, "96": 577.6571630859376, "97": 578.7830596923828, "98": 579.8508825683593, "99": 580.8476641845704, "100": 581.3758544921875}, "RIGHT_KNEE_X": {"0": 1048.5565185546875, "1": 1049.161300048828, "2": 1049.6955224609376, "3": 1050.1081274414062, "4": 1050.36603515625, "5": 1050.4745361328125, "6": 1050.4725048828125, "7": 1050.4136901855468, "8": 1050.3573388671875, "9": 1050.3489208984374, "10": 1050.4093627929688, "11": 1050.5378955078124, "12": 1050.7100634765625, "13": 1050.8938879394532, "14": 1051.0607788085938, "15": 1051.1921691894531, "16": 1051.2879833984375, "17": 1051.3583776855469, "18": 1051.4179248046876, "19": 1051.4791003417968, "20": 1051.5467041015625, "21": 1051.6208520507812, "22": 1051.7001147460937, "23": 1051.7850402832032, "24": 1051.8790283203125, "25": 1051.9876098632812, "26": 1052.1144995117188, "27": 1052.2603771972656, "28": 1052.425166015625, "29": 1052.6089306640624, "30": 1052.8147583007812, "31": 1053.0492248535156, "32": 1053.3219970703126, "33": 1053.6358129882813, "34": 1053.99095703125, "35": 1054.3854736328126, "36": 1054.813525390625, "37": 1055.2681640625, "38": 1055.7437646484375, "39": 1056.2358447265624, "40": 1056.7384033203125, "41": 1057.2466528320313, "42": 1057.7554907226563, "43": 1058.258790283203, "44": 1058.7506884765626, "45": 1059.2264038085937, "46": 1059.682939453125, "47": 1060.1219909667968, "48": 1060.5460107421875, "49": 1060.956270751953, "50": 1061.3512573242188, "51": 1061.7230859375, "52": 1062.0547314453124, "53": 1062.3194091796875, "54": 1062.489677734375, "55": 1062.5384521484375, "56": 1062.443525390625, "57": 1062.2181970214845, "58": 1061.8993969726562, "59": 1061.5470922851562, "60": 1061.2382568359376, "61": 1061.041142578125, "62": 1061.004111328125, "63": 1061.1569189453126, "64": 1061.480927734375, "65": 1061.9441528320312, "66": 1062.5073168945312, "67": 1063.128310546875, "68": 1063.77427734375, "69": 1064.4277868652343, "70": 1065.0836791992188, "71": 1065.7461560058593, "72": 1066.423720703125, "73": 1067.1248449707032, "74": 1067.8523608398436, "75": 1068.6031799316406, "76": 1069.371357421875, "77": 1070.1500671386718, "78": 1070.9307788085937, "79": 1071.7032409667968, "80": 1072.4519287109374, "81": 1073.1584704589843, "82": 1073.8066479492188, "83": 1074.3861083984375, "84": 1074.896845703125, "85": 1075.354071044922, "86": 1075.77486328125, "87": 1076.1727307128906, "88": 1076.552412109375, "89": 1076.9021166992188, "90": 1077.1948852539062, "91": 1077.395400390625, "92": 1077.4832470703125, "93": 1077.4576782226563, "94": 1077.3453735351563, "95": 1077.209521484375, "96": 1077.1203759765624, "97": 1077.1461950683595, "98": 1077.3312182617187, "99": 1077.6778039550782, "100": 1077.933837890625}, "RIGHT_KNEE_Y": {"0": 670.0664672851562, "1": 671.1727880859376, "2": 672.3114929199219, "3": 673.4116729736328, "4": 674.380400390625, "5": 675.1350372314453, "6": 675.634306640625, "7": 675.8766967773438, "8": 675.8991015625, "9": 675.7856176757813, "10": 675.6099975585937, "11": 675.4320111083985, "12": 675.2881030273437, "13": 675.1919769287109, "14": 675.1467663574218, "15": 675.1521240234375, "16": 675.2025415039062, "17": 675.2923083496094, "18": 675.4132067871094, "19": 675.5525433349609, "20": 675.700732421875, "21": 675.8542407226563, "22": 676.0161999511719, "23": 676.1934466552734, "24": 676.3927416992187, "25": 676.6190338134766, "26": 676.8696069335938, "27": 677.1385168457032, "28": 677.4182275390625, "29": 677.7022088623047, "30": 677.988232421875, "31": 678.2799627685547, "32": 678.5878881835938, "33": 678.924453125, "34": 679.3016125488281, "35": 679.7291625976562, "36": 680.2095336914062, "37": 680.7381115722657, "38": 681.3086157226562, "39": 681.9142236328125, "40": 682.5444213867188, "41": 683.1906909179687, "42": 683.8442407226562, "43": 684.4960528564453, "44": 685.1390014648438, "45": 685.7681915283204, "46": 686.380908203125, "47": 686.9778356933593, "48": 687.5598559570312, "49": 688.1270239257813, "50": 688.6806640625, "51": 689.2246600341797, "52": 689.7694799804688, "53": 690.3374084472656, "54": 690.9585473632812, "55": 691.6656616210937, "56": 692.4875024414063, "57": 693.418046875, "58": 694.4196020507812, "59": 695.4211346435546, "60": 696.3243041992188, "61": 697.0387298583985, "62": 697.4970678710938, "63": 697.6576672363282, "64": 697.5570141601562, "65": 697.2556640625, "66": 696.8295617675781, "67": 696.3586975097656, "68": 695.9027807617188, "69": 695.4956146240235, "70": 695.1544860839844, "71": 694.8773651123047, "72": 694.66173828125, "73": 694.5083489990234, "74": 694.4182653808593, "75": 694.3933258056641, "76": 694.437275390625, "77": 694.5562438964844, "78": 694.75029296875, "79": 695.0245397949219, "80": 695.3902099609375, "81": 695.8568865966797, "82": 696.4363110351562, "83": 697.1442126464843, "84": 697.9951025390625, "85": 698.983609008789, "86": 700.0975708007812, "87": 701.3157043457031, "88": 702.6008959960938, "89": 703.9210205078125, "90": 705.2547119140625, "91": 706.5951861572265, "92": 707.948623046875, "93": 709.3249975585937, "94": 710.727421875, "95": 712.1410919189453, "96": 713.5418603515625, "97": 714.9070947265625, "98": 716.2321862792969, "99": 717.5372497558594, "100": 718.275146484375}, "RIGHT_MTP_X": {"0": 1045.1094970703125, "1": 1046.1480651855468, "2": 1047.1794091796876, "3": 1048.1113940429686, "4": 1048.8494580078125, "5": 1049.339617919922, "6": 1049.5889916992187, "7": 1049.6482678222656, "8": 1049.59732421875, "9": 1049.523192138672, "10": 1049.4778564453125, "11": 1049.481961669922, "12": 1049.5264111328124, "13": 1049.5896875, "14": 1049.6514086914062, "15": 1049.6982666015624, "16": 1049.7274853515626, "17": 1049.7424475097657, "18": 1049.749140625, "19": 1049.7539904785156, "20": 1049.7605712890625, "21": 1049.7698266601562, "22": 1049.7804028320313, "23": 1049.789072265625, "24": 1049.79138671875, "25": 1049.7821655273438, "26": 1049.7588061523438, "27": 1049.7213745117188, "28": 1049.674013671875, "29": 1049.6247705078124, "30": 1049.5822509765626, "31": 1049.5526000976563, "32": 1049.5381201171874, "33": 1049.535382080078, "34": 1049.5392431640626, "35": 1049.5454650878905, "36": 1049.552177734375, "37": 1049.5609143066406, "38": 1049.575380859375, "39": 1049.6002990722657, "40": 1049.6388427734375, "41": 1049.693388671875, "42": 1049.7646508789062, "43": 1049.8494714355468, "44": 1049.9411083984376, "45": 1050.0297058105468, "46": 1050.1031640625, "47": 1050.15193359375, "48": 1050.1709619140624, "49": 1050.1595263671875, "50": 1050.1256103515625, "51": 1050.0801379394532, "52": 1050.0356982421874, "53": 1050.0050170898437, "54": 1049.997099609375, "55": 1050.0180053710938, "56": 1050.0720068359376, "57": 1050.1576257324218, "58": 1050.2718603515625, "59": 1050.4095544433594, "60": 1050.5646240234375, "61": 1050.733475341797, "62": 1050.9207836914063, "63": 1051.1426245117189, "64": 1051.4182666015624, "65": 1051.7657592773437, "66": 1052.1963134765624, "67": 1052.7056274414062, "68": 1053.2759228515624, "69": 1053.8857873535155, "70": 1054.5121704101562, "71": 1055.131610107422, "72": 1055.7257275390625, "73": 1056.2774877929687, "74": 1056.7738012695313, "75": 1057.206787109375, "76": 1057.57041015625, "77": 1057.861650390625, "78": 1058.0895556640626, "79": 1058.265633544922, "80": 1058.4072021484376, "81": 1058.5389599609375, "82": 1058.6868139648439, "83": 1058.8768688964844, "84": 1059.1352392578126, "85": 1059.4792846679688, "86": 1059.9238330078124, "87": 1060.4836938476562, "88": 1061.15890625, "89": 1061.9430712890626, "90": 1062.8213500976562, "91": 1063.7615246582031, "92": 1064.7123486328126, "93": 1065.6150915527344, "94": 1066.40537109375, "95": 1067.0516784667968, "96": 1067.559638671875, "97": 1067.97669921875, "98": 1068.3882763671875, "99": 1068.8816528320312, "100": 1069.2176513671875}, "RIGHT_MTP_Y": {"0": 787.15087890625, "1": 789.6875415039062, "2": 792.3119555664063, "3": 794.8827160644531, "4": 797.2621704101563, "5": 799.3469299316406, "6": 801.0874584960937, "7": 802.4703216552734, "8": 803.5098022460937, "9": 804.2783923339844, "10": 804.8393920898437, "11": 805.2479010009765, "12": 805.5541918945313, "13": 805.7894763183593, "14": 805.969345703125, "15": 806.1016479492188, "16": 806.195615234375, "17": 806.2590673828125, "18": 806.3004919433594, "19": 806.3298553466797, "20": 806.3543090820312, "21": 806.3782861328125, "22": 806.4032690429688, "23": 806.4287274169922, "24": 806.4533154296874, "25": 806.4760589599609, "26": 806.4975024414063, "27": 806.5197619628906, "28": 806.5458251953125, "29": 806.5781225585938, "30": 806.6162658691406, "31": 806.6570483398438, "32": 806.6943676757812, "33": 806.7222674560547, "34": 806.7375183105469, "35": 806.7408111572265, "36": 806.73669921875, "37": 806.7305059814453, "38": 806.7253686523437, "39": 806.7218359375, "40": 806.7181274414063, "41": 806.7123040771485, "42": 806.7033386230469, "43": 806.6925579833984, "44": 806.6821630859375, "45": 806.6741790771484, "46": 806.6680517578125, "47": 806.6597204589843, "48": 806.6430517578125, "49": 806.6124005126953, "50": 806.5687255859375, "51": 806.5210754394532, "52": 806.4848974609375, "53": 806.4742877197266, "54": 806.4843371582032, "55": 806.4795623779297, "56": 806.3762670898437, "57": 806.0613238525391, "58": 805.4178308105469, "59": 804.3513024902344, "60": 802.8470825195312, "61": 801.0105615234374, "62": 799.0131323242188, "63": 797.0843048095703, "64": 795.4427954101562, "65": 794.2538299560547, "66": 793.6399450683593, "67": 793.6528601074219, "68": 794.2792529296875, "69": 795.4978680419922, "70": 797.2981689453125, "71": 799.6022943115235, "72": 802.3596875, "73": 805.5266607666016, "74": 809.0353649902344, "75": 812.8114776611328, "76": 816.7867236328125, "77": 820.891649169922, "78": 825.0499792480468, "79": 829.2022662353515, "80": 833.2945556640625, "81": 837.2826422119141, "82": 841.1266247558593, "83": 844.7766229248047, "84": 848.1646655273438, "85": 851.2312957763672, "86": 853.904443359375, "87": 856.0960467529296, "88": 857.77615234375, "89": 858.9442749023438, "90": 859.6309387207032, "91": 859.9215338134766, "92": 859.9606909179688, "93": 859.9005688476562, "94": 859.9145812988281, "95": 860.1669708251953, "96": 860.79947265625, "97": 861.9399029541015, "98": 863.6639501953125, "99": 865.9602734375001, "100": 867.4795532226562}, "RIGHT_SHO_X": {"0": 1026.9560546875, "1": 1026.4322534179687, "2": 1025.8186108398438, "3": 1025.121104736328, "4": 1024.355625, "5": 1023.5551910400391, "6": 1022.763251953125, "7": 1022.0282104492187, "8": 1021.40251953125, "9": 1020.9151507568359, "10": 1020.5778625488281, "11": 1020.3832067871094, "12": 1020.2943237304687, "13": 1020.2651831054687, "14": 1020.252275390625, "15": 1020.2188049316406, "16": 1020.14517578125, "17": 1020.0268774414062, "18": 1019.8705419921876, "19": 1019.6933282470703, "20": 1019.513037109375, "21": 1019.3457354736328, "22": 1019.2046704101563, "23": 1019.0974627685547, "24": 1019.0295776367187, "25": 1019.0068969726562, "26": 1019.02984375, "27": 1019.0988330078125, "28": 1019.2141455078125, "29": 1019.3739013671875, "30": 1019.5733215332032, "31": 1019.8079522705078, "32": 1020.0741528320312, "33": 1020.3650726318359, "34": 1020.6763610839844, "35": 1021.0061401367187, "36": 1021.3548120117188, "37": 1021.725629272461, "38": 1022.1251770019531, "39": 1022.5641748046875, "40": 1023.050634765625, "41": 1023.5937390136719, "42": 1024.2038037109376, "43": 1024.88572265625, "44": 1025.6412158203125, "45": 1026.4729919433594, "46": 1027.386416015625, "47": 1028.381329345703, "48": 1029.4618310546875, "49": 1030.6341430664063, "50": 1031.893798828125, "51": 1033.2303259277344, "52": 1034.6285546875, "53": 1036.0678576660157, "54": 1037.525087890625, "55": 1038.9815734863282, "56": 1040.420185546875, "57": 1041.824940185547, "58": 1043.1775463867189, "59": 1044.4540283203125, "60": 1045.6296630859374, "61": 1046.6913732910157, "62": 1047.6355004882812, "63": 1048.4678002929688, "64": 1049.2173095703124, "65": 1049.9118713378907, "66": 1050.5763134765625, "67": 1051.229549560547, "68": 1051.879619140625, "69": 1052.5259875488282, "70": 1053.1613037109375, "71": 1053.7768322753907, "72": 1054.3629931640626, "73": 1054.910118408203, "74": 1055.4120043945313, "75": 1055.8671569824219, "76": 1056.2767724609375, "77": 1056.6449182128906, "78": 1056.9822900390625, "79": 1057.2976525878905, "80": 1057.5981689453124, "81": 1057.888341064453, "82": 1058.1680322265624, "83": 1058.4323046875, "84": 1058.672275390625, "85": 1058.8787109375, "86": 1059.0415649414062, "87": 1059.1491271972657, "88": 1059.19556640625, "89": 1059.1768823242187, "90": 1059.0891967773437, "91": 1058.9310510253906, "92": 1058.70625, "93": 1058.4168957519532, "94": 1058.0619799804688, "95": 1057.6456665039063, "96": 1057.167587890625, "97": 1056.6219018554686, "98": 1055.999130859375, "99": 1055.2880627441407, "100": 1054.843994140625}, "RIGHT_SHO_Y": {"0": 440.412353515625, "1": 440.70881134033203, "2": 440.9238751220703, "3": 441.0544226074219, "4": 441.0989660644531, "5": 441.0636383056641, "6": 440.9586877441406, "7": 440.79172576904296, "8": 440.5643640136719, "9": 440.2760317993164, "10": 439.91619567871095, "11": 439.46709045410154, "12": 438.9186267089844, "13": 438.271611328125, "14": 437.5370587158203, "15": 436.73822631835935, "16": 435.9103723144531, "17": 435.0864654541016, "18": 434.2986077880859, "19": 433.56985931396486, "20": 432.91474609375, "21": 432.3434341430664, "22": 431.86205627441404, "23": 431.4682827758789, "24": 431.161044921875, "25": 430.9409408569336, "26": 430.7983331298828, "27": 430.72364685058596, "28": 430.7067395019531, "29": 430.7349041748047, "30": 430.7951385498047, "31": 430.8793035888672, "32": 430.9847143554687, "33": 431.11160369873045, "34": 431.26479187011716, "35": 431.4515869140625, "36": 431.6774584960938, "37": 431.94383239746094, "38": 432.24982482910156, "39": 432.59279174804686, "40": 432.9643249511719, "41": 433.3566485595703, "42": 433.7605615234375, "43": 434.16418609619143, "44": 434.55548583984375, "45": 434.92332611083987, "46": 435.25805725097655, "47": 435.55601684570314, "48": 435.8128088378906, "49": 436.01778076171877, "50": 436.1540832519531, "51": 436.1945791625977, "52": 436.101162109375, "53": 435.83148376464845, "54": 435.36505432128905, "55": 434.6924392700195, "56": 433.8160668945312, "57": 432.77533782958983, "58": 431.6175903320312, "59": 430.3967025756836, "60": 429.1725769042969, "61": 427.99889587402345, "62": 426.91764953613284, "63": 425.96412963867186, "64": 425.14427734375, "65": 424.45450286865236, "66": 423.8854443359375, "67": 423.42075622558593, "68": 423.0428625488281, "69": 422.7404449462891, "70": 422.50689697265625, "71": 422.32851837158205, "72": 422.19404052734376, "73": 422.0912292480469, "74": 422.00599792480466, "75": 421.92686462402344, "76": 421.8469616699219, "77": 421.7651025390625, "78": 421.6868530273438, "79": 421.6228939819336, "80": 421.58897094726564, "81": 421.60023620605466, "82": 421.66890380859377, "83": 421.8048440551758, "84": 422.0143615722656, "85": 422.2938491821289, "86": 422.63929870605466, "87": 423.0473696899414, "88": 423.5097314453125, "89": 424.0206365966797, "90": 424.5773040771484, "91": 425.1781317138672, "92": 425.8197326660156, "93": 426.4996994018555, "94": 427.2147741699219, "95": 427.9549331665039, "96": 428.707998046875, "97": 429.45822570800783, "98": 430.18699157714843, "99": 430.8769381713867, "100": 431.24298095703125}, "RIGHT_WRIST_X": {"0": 1000.93603515625, "1": 1000.6208233642578, "2": 1000.2790795898437, "3": 999.9114141845703, "4": 999.5160986328125, "5": 999.090200805664, "6": 998.6301879882812, "7": 998.1302288818359, "8": 997.5821728515625, "9": 996.9832531738281, "10": 996.3310485839844, "11": 995.6246069335938, "12": 994.8713452148437, "13": 994.0841015625, "14": 993.2794213867187, "15": 992.4778381347656, "16": 991.6989819335937, "17": 990.95833984375, "18": 990.2686291503907, "19": 989.6326214599609, "20": 989.0480224609375, "21": 988.5099792480469, "22": 988.0111633300781, "23": 987.5413439941407, "24": 987.093232421875, "25": 986.6632232666016, "26": 986.2515991210937, "27": 985.8656567382812, "28": 985.5201220703125, "29": 985.2353900146485, "30": 985.0304748535157, "31": 984.923359375, "32": 984.9330078125, "33": 985.0587689208984, "34": 985.29833984375, "35": 985.6479217529297, "36": 986.0984375, "37": 986.6390582275391, "38": 987.2634655761718, "39": 987.9688879394531, "40": 988.7452514648437, "41": 989.5868243408203, "42": 990.4906469726562, "43": 991.4526013183594, "44": 992.469931640625, "45": 993.5428344726563, "46": 994.6720532226562, "47": 995.8516436767578, "48": 997.0749658203125, "49": 998.33275390625, "50": 999.6097106933594, "51": 1000.8891033935547, "52": 1002.1531372070312, "53": 1003.3837316894532, "54": 1004.5684350585938, "55": 1005.6988647460937, "56": 1006.7696875, "57": 1007.7862225341797, "58": 1008.756123046875, "59": 1009.6870861816407, "60": 1010.58603515625, "61": 1011.4570764160156, "62": 1012.2977429199219, "63": 1013.0977136230468, "64": 1013.8456469726563, "65": 1014.5264831542969, "66": 1015.1225109863282, "67": 1015.6216430664062, "68": 1016.023330078125, "69": 1016.3357214355469, "70": 1016.5779541015625, "71": 1016.7881262207031, "72": 1017.0036328125, "73": 1017.2585101318359, "74": 1017.5715649414062, "75": 1017.9421234130859, "76": 1018.3575341796875, "77": 1018.7981585693359, "78": 1019.2428625488282, "79": 1019.6767779541016, "80": 1020.0890258789062, "81": 1020.4739697265625, "82": 1020.8288916015625, "83": 1021.1520776367188, "84": 1021.4427026367188, "85": 1021.7037170410156, "86": 1021.9368139648437, "87": 1022.1412805175781, "88": 1022.3162744140625, "89": 1022.4581652832031, "90": 1022.5612182617188, "91": 1022.6199304199218, "92": 1022.6330786132812, "93": 1022.600048828125, "94": 1022.5199536132812, "95": 1022.3970275878906, "96": 1022.2329174804687, "97": 1022.0263482666015, "98": 1021.7742041015625, "99": 1021.4739813232422, "100": 1021.2830200195312}, "RIGHT_WRIST_Y": {"0": 575.2931518554688, "1": 576.0063403320313, "2": 576.6613012695312, "3": 577.2496398925781, "4": 577.7635986328125, "5": 578.2019805908203, "6": 578.5683337402344, "7": 578.8660040283203, "8": 579.095634765625, "9": 579.2613848876953, "10": 579.3597473144531, "11": 579.3797125244141, "12": 579.3107177734375, "13": 579.1424700927735, "14": 578.8649755859375, "15": 578.4719818115234, "16": 577.97412109375, "17": 577.3844110107422, "18": 576.7181164550781, "19": 575.9974029541015, "20": 575.2403442382813, "21": 574.46001953125, "22": 573.6661413574219, "23": 572.8649395751953, "24": 572.0589038085938, "25": 571.2477874755859, "26": 570.429853515625, "27": 569.6026501464844, "28": 568.7647216796875, "29": 567.9186724853515, "30": 567.0724365234375, "31": 566.2380535888672, "32": 565.432998046875, "33": 564.6729083251953, "34": 563.9737683105469, "35": 563.3532165527344, "36": 562.8259814453126, "37": 562.4030432128907, "38": 562.0970751953125, "39": 561.9255407714844, "40": 561.8910888671875, "41": 562.0001861572266, "42": 562.2610925292969, "43": 562.6706774902344, "44": 563.2207177734375, "45": 563.9042114257812, "46": 564.7153784179687, "47": 565.6380126953125, "48": 566.6620141601562, "49": 567.7787109375, "50": 568.9690856933594, "51": 570.2082666015625, "52": 571.4640942382813, "53": 572.693125, "54": 573.8506970214844, "55": 574.8954833984375, "56": 575.7889086914063, "57": 576.521986694336, "58": 577.1019189453125, "59": 577.547705078125, "60": 577.8901123046875, "61": 578.1639782714843, "62": 578.3929943847656, "63": 578.5906634521484, "64": 578.7642041015625, "65": 578.9141021728516, "66": 579.0386401367188, "67": 579.1379412841796, "68": 579.214638671875, "69": 579.2721728515625, "70": 579.3141784667969, "71": 579.3467816162109, "72": 579.3757421875, "73": 579.4074725341796, "74": 579.4478259277344, "75": 579.5019073486328, "76": 579.5748754882812, "77": 579.6740252685547, "78": 579.8055688476562, "79": 579.9776190185547, "80": 580.2010986328125, "81": 580.4840667724609, "82": 580.8337878417968, "83": 581.2586065673828, "84": 581.7676000976562, "85": 582.3621124267578, "86": 583.0442944335938, "87": 583.8170916748047, "88": 584.6733740234375, "89": 585.6052001953125, "90": 586.6050231933593, "91": 587.663969116211, "92": 588.770546875, "93": 589.9166607666016, "94": 591.0964086914063, "95": 592.3014343261718, "96": 593.5250317382812, "97": 594.7601885986328, "98": 595.9978869628907, "99": 597.2278552246094, "100": 597.9135131835938}}, "3": {"LEFT_ANKLE_X": {"0": 1122.973876953125, "1": 1122.5112536621093, "2": 1122.1459057617187, "3": 1121.933388671875, "4": 1121.905341796875, "5": 1122.0578918457031, "6": 1122.3445288085939, "7": 1122.7067407226561, "8": 1123.0795166015625, "9": 1123.4064672851562, "10": 1123.6563354492187, "11": 1123.8221179199218, "12": 1123.9138330078124, "13": 1123.9585009765624, "14": 1123.9784619140626, "15": 1123.989599609375, "16": 1124.00013671875, "17": 1124.0116918945312, "18": 1124.0220190429689, "19": 1124.0274816894532, "20": 1124.0241455078126, "21": 1124.0092065429687, "22": 1123.980966796875, "23": 1123.9393359375, "24": 1123.8872705078124, "25": 1123.8297119140625, "26": 1123.77197265625, "27": 1123.7178674316406, "28": 1123.6673291015625, "29": 1123.6166735839843, "30": 1123.5596435546875, "31": 1123.4895239257812, "32": 1123.4021240234374, "33": 1123.2964196777343, "34": 1123.1740771484374, "35": 1123.0396850585937, "36": 1122.8977783203125, "37": 1122.7510180664062, "38": 1122.60021484375, "39": 1122.4443090820312, "40": 1122.28115234375, "41": 1122.1079541015624, "42": 1121.9240063476564, "43": 1121.7329162597657, "44": 1121.5423095703125, "45": 1121.3646728515625, "46": 1121.2149682617187, "47": 1121.106103515625, "48": 1121.047841796875, "49": 1121.0484497070313, "50": 1121.1076049804688, "51": 1121.2276916503906, "52": 1121.417734375, "53": 1121.6988891601563, "54": 1122.0912866210938, "55": 1122.616229248047, "56": 1123.2847705078125, "57": 1124.0782873535156, "58": 1124.9446362304689, "59": 1125.814609375, "60": 1126.6099365234375, "61": 1127.2738024902344, "62": 1127.78537109375, "63": 1128.1545629882812, "64": 1128.409267578125, "65": 1128.5942626953124, "66": 1128.74048828125, "67": 1128.8687805175782, "68": 1128.99142578125, "69": 1129.1149609375, "70": 1129.2436157226562, "71": 1129.3817858886719, "72": 1129.5334326171876, "73": 1129.7020239257813, "74": 1129.8918188476562, "75": 1130.1094360351562, "76": 1130.36046875, "77": 1130.6519848632813, "78": 1130.9908740234375, "79": 1131.3837365722657, "80": 1131.8323486328125, "81": 1132.3408264160157, "82": 1132.9160009765626, "83": 1133.5628576660156, "84": 1134.2801806640625, "85": 1135.0590087890625, "86": 1135.87728515625, "87": 1136.6923498535157, "88": 1137.45173828125, "89": 1138.0968420410156, "90": 1138.5660034179687, "91": 1138.8290014648437, "92": 1138.869833984375, "93": 1138.68677734375, "94": 1138.2956982421874, "95": 1137.727313232422, "96": 1137.0090625, "97": 1136.171329345703, "98": 1135.2651879882812, "99": 1134.3556494140626, "100": 1133.872802734375}, "LEFT_ANKLE_Y": {"0": 817.2514038085938, "1": 818.8840942382812, "2": 820.3829919433593, "3": 821.6923327636719, "4": 822.7820776367188, "5": 823.6488220214844, "6": 824.3218286132812, "7": 824.8315643310547, "8": 825.20765625, "9": 825.4825762939453, "10": 825.6823486328125, "11": 825.8246795654297, "12": 825.922099609375, "13": 825.9893212890624, "14": 826.0380407714844, "15": 826.0786987304688, "16": 826.1197802734375, "17": 826.1657159423828, "18": 826.21701171875, "19": 826.2708001708984, "20": 826.3221557617187, "21": 826.3663305664063, "22": 826.3994995117188, "23": 826.419302368164, "24": 826.42662109375, "25": 826.4241333007812, "26": 826.4159338378906, "27": 826.4073889160156, "28": 826.4040747070312, "29": 826.4109429931641, "30": 826.4316528320312, "31": 826.466909790039, "32": 826.513408203125, "33": 826.5654174804688, "34": 826.6160681152344, "35": 826.6591705322265, "36": 826.6909936523438, "37": 826.7091680908203, "38": 826.7109912109376, "39": 826.6941925048828, "40": 826.6544555664062, "41": 826.585903930664, "42": 826.4813793945312, "43": 826.336665649414, "44": 826.146953125, "45": 825.9054779052734, "46": 825.6036401367187, "47": 825.2277142333984, "48": 824.754453125, "49": 824.145835571289, "50": 823.3717041015625, "51": 822.4053460693359, "52": 821.2309545898437, "53": 819.8464263916015, "54": 818.2858508300782, "55": 816.5837768554687, "56": 814.7692309570313, "57": 812.8563171386719, "58": 810.8408203125, "59": 808.7094537353515, "60": 806.4665283203125, "61": 804.1725433349609, "62": 801.9343725585937, "63": 799.8838336181641, "64": 798.1645068359375, "65": 796.8496734619141, "66": 795.9859484863281, "67": 795.6096966552734, "68": 795.7608447265625, "69": 796.461953125, "70": 797.7558837890625, "71": 799.696664428711, "72": 802.2850268554688, "73": 805.4899475097657, "74": 809.27205078125, "75": 813.6038665771484, "76": 818.4062060546876, "77": 823.6289318847656, "78": 829.2340441894531, "79": 835.1910467529298, "80": 841.4460327148437, "81": 847.9550292968751, "82": 854.6682971191407, "83": 861.5130413818359, "84": 868.3999536132812, "85": 875.2271759033202, "86": 881.8628234863281, "87": 888.1736993408203, "88": 894.0289453125, "89": 899.3085546875, "90": 903.9054687500001, "91": 907.8327001953124, "92": 911.1411547851562, "93": 913.9327514648438, "94": 916.3630834960937, "95": 918.6047607421875, "96": 920.7918432617188, "97": 923.0164831542969, "98": 925.3105480957031, "99": 927.6506140136719, "100": 928.9598999023438}, "LEFT_ELBOW_X": {"0": 1141.4500732421875, "1": 1142.4421691894531, "2": 1143.5251489257812, "3": 1144.6957043457032, "4": 1145.9512890625, "5": 1147.2906372070313, "6": 1148.71001953125, "7": 1150.2112524414063, "8": 1151.800078125, "9": 1153.4776293945313, "10": 1155.2401733398438, "11": 1157.0804821777344, "12": 1158.9864697265625, "13": 1160.9342370605468, "14": 1162.8996166992188, "15": 1164.857403564453, "16": 1166.782548828125, "17": 1168.6559606933595, "18": 1170.4621484375, "19": 1172.1869152832032, "20": 1173.822216796875, "21": 1175.364793701172, "22": 1176.809140625, "23": 1178.1424719238282, "24": 1179.357099609375, "25": 1180.4458312988281, "26": 1181.40697265625, "27": 1182.2450854492188, "28": 1182.9869873046875, "29": 1183.6597265625, "30": 1184.29052734375, "31": 1184.9022717285156, "32": 1185.508671875, "33": 1186.1131567382813, "34": 1186.711728515625, "35": 1187.297540283203, "36": 1187.8631982421875, "37": 1188.402813720703, "38": 1188.909736328125, "39": 1189.3816088867188, "40": 1189.815185546875, "41": 1190.2064123535156, "42": 1190.5509423828125, "43": 1190.8476440429688, "44": 1191.0942529296874, "45": 1191.2858825683593, "46": 1191.4161962890626, "47": 1191.4760192871095, "48": 1191.45091796875, "49": 1191.3196105957031, "50": 1191.07080078125, "51": 1190.694716796875, "52": 1190.184072265625, "53": 1189.5301953125, "54": 1188.7397485351562, "55": 1187.816650390625, "56": 1186.7668994140624, "57": 1185.6069653320312, "58": 1184.3651782226561, "59": 1183.0759045410157, "60": 1181.7852783203125, "61": 1180.548641357422, "62": 1179.4185864257813, "63": 1178.4394982910155, "64": 1177.6464697265626, "65": 1177.02939453125, "66": 1176.5618530273437, "67": 1176.2012646484375, "68": 1175.89705078125, "69": 1175.6054614257812, "70": 1175.3014038085937, "71": 1174.9761083984374, "72": 1174.634658203125, "73": 1174.2857995605468, "74": 1173.9363012695312, "75": 1173.590087890625, "76": 1173.2487255859376, "77": 1172.9141076660155, "78": 1172.588515625, "79": 1172.2741333007812, "80": 1171.972265625, "81": 1171.6847338867187, "82": 1171.4149780273438, "83": 1171.1669592285157, "84": 1170.9451806640625, "85": 1170.7546875, "86": 1170.6030688476562, "87": 1170.4959692382813, "88": 1170.4406201171876, "89": 1170.4461633300782, "90": 1170.5250366210937, "91": 1170.6842700195311, "92": 1170.9334716796875, "93": 1171.284189453125, "94": 1171.7463330078126, "95": 1172.3237854003905, "96": 1173.021572265625, "97": 1173.8481286621093, "98": 1174.8034130859376, "99": 1175.8877416992189, "100": 1176.550537109375}, "LEFT_ELBOW_Y": {"0": 508.9784240722656, "1": 509.5236547851562, "2": 509.96863037109375, "3": 510.2973336791992, "4": 510.4928991699219, "5": 510.54209899902344, "6": 510.44916076660155, "7": 510.2241189575195, "8": 509.88498657226563, "9": 509.4636260986328, "10": 508.9943084716797, "11": 508.50694549560546, "12": 508.02726196289063, "13": 507.57360778808595, "14": 507.15802307128905, "15": 506.78969116210936, "16": 506.4781921386719, "17": 506.2286614990234, "18": 506.04789184570313, "19": 505.94219451904297, "20": 505.9110961914063, "21": 505.94557373046877, "22": 506.03394104003905, "23": 506.1638818359375, "24": 506.3212463378906, "25": 506.49581146240234, "26": 506.6801550292969, "27": 506.8691293334961, "28": 507.0601599121094, "29": 507.2544927978516, "30": 507.4575531005859, "31": 507.6787008666992, "32": 507.9285205078125, "33": 508.21842010498045, "34": 508.5611883544922, "35": 508.96516876220704, "36": 509.4353015136719, "37": 509.9738836669922, "38": 510.5824896240234, "39": 511.25167572021485, "40": 511.97178955078124, "41": 512.7313861083984, "42": 513.5177185058594, "43": 514.3176373291016, "44": 515.1213452148437, "45": 515.9208312988281, "46": 516.7088061523438, "47": 517.4770227050781, "48": 518.2134423828126, "49": 518.8976983642578, "50": 519.5072937011719, "51": 520.0153588867188, "52": 520.3916870117188, "53": 520.6015649414062, "54": 520.6298962402344, "55": 520.4647583007812, "56": 520.10224609375, "57": 519.5570196533203, "58": 518.8635681152343, "59": 518.060620727539, "60": 517.1907958984375, "61": 516.2999884033203, "62": 515.4225012207031, "63": 514.5799884033203, "64": 513.7834350585938, "65": 513.0283752441406, "66": 512.3066979980468, "67": 511.6091058349609, "68": 510.92780517578126, "69": 510.2579266357422, "70": 509.59912109375, "71": 508.9552035522461, "72": 508.33280883789064, "73": 507.74049591064454, "74": 507.1887554931641, "75": 506.6916809082031, "76": 506.2579064941406, "77": 505.89619049072263, "78": 505.61425537109375, "79": 505.4189782714844, "80": 505.30885009765626, "81": 505.2841409301758, "82": 505.3464483642578, "83": 505.4937176513672, "84": 505.72116821289063, "85": 506.0254791259766, "86": 506.40597045898437, "87": 506.8566290283203, "88": 507.37426025390624, "89": 507.95792907714844, "90": 508.6097717285156, "91": 509.325859375, "92": 510.1038708496094, "93": 510.940087890625, "94": 511.82719360351564, "95": 512.7542724609375, "96": 513.711572265625, "97": 514.6900482177734, "98": 515.6800708007812, "99": 516.6730059814453, "100": 517.2266235351562}, "LEFT_HIP_X": {"0": 1113.4776611328125, "1": 1114.3230627441405, "2": 1115.1612939453125, "3": 1115.9903088378906, "4": 1116.8154736328124, "5": 1117.6509216308593, "6": 1118.5157690429687, "7": 1119.4290185546874, "8": 1120.4062451171876, "9": 1121.4479748535157, "10": 1122.5390747070312, "11": 1123.65333984375, "12": 1124.7545947265626, "13": 1125.8061157226562, "14": 1126.7788989257813, "15": 1127.6551879882813, "16": 1128.43080078125, "17": 1129.1239196777344, "18": 1129.7573681640624, "19": 1130.3546350097656, "20": 1130.9357421875, "21": 1131.511953125, "22": 1132.085576171875, "23": 1132.6525158691406, "24": 1133.2060205078126, "25": 1133.7396240234375, "26": 1134.2490698242189, "27": 1134.731473388672, "28": 1135.1885888671875, "29": 1135.6203515625, "30": 1136.0243408203125, "31": 1136.3967883300782, "32": 1136.73482421875, "33": 1137.0358154296875, "34": 1137.2971850585936, "35": 1137.5193481445312, "36": 1137.7033740234374, "37": 1137.8498681640624, "38": 1137.9590454101562, "39": 1138.0384265136718, "40": 1138.0978271484375, "41": 1138.1523754882812, "42": 1138.2196362304687, "43": 1138.3121362304687, "44": 1138.4322900390625, "45": 1138.5694702148437, "46": 1138.6991137695313, "47": 1138.7931018066406, "48": 1138.8274169921874, "49": 1138.78591796875, "50": 1138.673583984375, "51": 1138.5056274414062, "52": 1138.3010400390624, "53": 1138.075087890625, "54": 1137.8323510742186, "55": 1137.5623107910155, "56": 1137.2427783203125, "57": 1136.8489599609375, "58": 1136.3677807617187, "59": 1135.8005297851562, "60": 1135.1656982421875, "61": 1134.5042639160156, "62": 1133.8625170898438, "63": 1133.2840051269532, "64": 1132.8061474609376, "65": 1132.438055419922, "66": 1132.1739892578125, "67": 1131.9952709960937, "68": 1131.875390625, "69": 1131.787286376953, "70": 1131.7143798828124, "71": 1131.6485083007813, "72": 1131.58794921875, "73": 1131.5336486816407, "74": 1131.4868408203124, "75": 1131.4487915039062, "76": 1131.420390625, "77": 1131.4033752441405, "78": 1131.3995751953125, "79": 1131.410655517578, "80": 1131.4387451171874, "81": 1131.4880163574219, "82": 1131.5660522460937, "83": 1131.6819348144531, "84": 1131.8438134765624, "85": 1132.059423828125, "86": 1132.3352661132812, "87": 1132.667791748047, "88": 1133.04875, "89": 1133.4668420410155, "90": 1133.9099853515625, "91": 1134.3659216308595, "92": 1134.8284716796875, "93": 1135.2968872070312, "94": 1135.7751171875, "95": 1136.2684143066406, "96": 1136.779853515625, "97": 1137.3079235839843, "98": 1137.8429467773437, "99": 1138.3709545898437, "100": 1138.6580810546875}, "LEFT_HIP_Y": {"0": 573.8518676757812, "1": 574.4335620117188, "2": 574.9230700683594, "3": 575.3035516357422, "4": 575.5518969726562, "5": 575.6412841796875, "6": 575.5582922363282, "7": 575.2946673583984, "8": 574.8526000976562, "9": 574.2620751953125, "10": 573.5708374023437, "11": 572.83330078125, "12": 572.1088720703125, "13": 571.4487945556641, "14": 570.8873510742187, "15": 570.4423522949219, "16": 570.1150854492188, "17": 569.8825384521484, "18": 569.7191967773438, "19": 569.6001196289062, "20": 569.505517578125, "21": 569.4266723632812, "22": 569.3666796875, "23": 569.3386041259765, "24": 569.3579125976562, "25": 569.4385681152344, "26": 569.5900671386719, "27": 569.8178289794922, "28": 570.1134985351563, "29": 570.4685552978516, "30": 570.8747802734375, "31": 571.3259747314453, "32": 571.8186181640625, "33": 572.3548907470703, "34": 572.9421838378906, "35": 573.5869964599609, "36": 574.2947314453126, "37": 575.0693109130859, "38": 575.9144006347656, "39": 576.8228137207032, "40": 577.7875854492188, "41": 578.8007489013672, "42": 579.8542639160156, "43": 580.9389025878907, "44": 582.0484814453125, "45": 583.1777069091797, "46": 584.3190173339843, "47": 585.4617083740235, "48": 586.59, "49": 587.6782373046875, "50": 588.6964111328125, "51": 589.61052734375, "52": 590.383798828125, "53": 590.9752941894532, "54": 591.3659057617188, "55": 591.5403076171875, "56": 591.4928369140625, "57": 591.2404400634765, "58": 590.824921875, "59": 590.2951025390626, "60": 589.7065551757812, "61": 589.1162884521484, "62": 588.5640747070313, "63": 588.0689276123047, "64": 587.629736328125, "65": 587.2204650878906, "66": 586.8085791015625, "67": 586.3600366210937, "68": 585.84876953125, "69": 585.269741821289, "70": 584.635791015625, "71": 583.9790686035157, "72": 583.3490576171876, "73": 582.7986560058594, "74": 582.3769580078125, "75": 582.1302032470703, "76": 582.0694604492187, "77": 582.1921893310547, "78": 582.4831616210937, "79": 582.9190203857422, "80": 583.4650146484375, "81": 584.096596069336, "82": 584.7968701171875, "83": 585.5532781982422, "84": 586.357724609375, "85": 587.2066986083985, "86": 588.1007287597656, "87": 589.0392810058594, "88": 590.0257666015625, "89": 591.0665832519531, "90": 592.1718444824219, "91": 593.3448046875, "92": 594.5873510742188, "93": 595.8962316894531, "94": 597.2589697265624, "95": 598.6539642333985, "96": 600.0570043945313, "97": 601.4409930419922, "98": 602.7807238769532, "99": 604.0556439208984, "100": 604.73486328125}, "LEFT_KNEE_X": {"0": 1115.2120361328125, "1": 1115.2792004394532, "2": 1115.35501953125, "3": 1115.505615234375, "4": 1115.803056640625, "5": 1116.3067993164063, "6": 1117.0265283203125, "7": 1117.9336303710938, "8": 1118.95833984375, "9": 1119.99533203125, "10": 1120.943994140625, "11": 1121.73384765625, "12": 1122.3316845703125, "13": 1122.7725512695313, "14": 1123.1168920898438, "15": 1123.4306884765624, "16": 1123.7637548828125, "17": 1124.1308898925781, "18": 1124.5188891601563, "19": 1124.8997216796874, "20": 1125.245849609375, "21": 1125.5440661621094, "22": 1125.793486328125, "23": 1126.0012927246094, "24": 1126.180341796875, "25": 1126.3401489257812, "26": 1126.4850732421876, "27": 1126.6152014160157, "28": 1126.7294970703124, "29": 1126.8267102050781, "30": 1126.9064208984375, "31": 1126.9684204101563, "32": 1127.012919921875, "33": 1127.038104248047, "34": 1127.0396630859375, "35": 1127.0133117675782, "36": 1126.956103515625, "37": 1126.8666479492188, "38": 1126.74623046875, "39": 1126.6040368652343, "40": 1126.4505615234375, "41": 1126.2977514648437, "42": 1126.1576611328126, "43": 1126.0400158691407, "44": 1125.9525, "45": 1125.8997009277343, "46": 1125.8789672851562, "47": 1125.8804943847656, "48": 1125.8922265625, "49": 1125.9055126953126, "50": 1125.9254760742188, "51": 1125.979161376953, "52": 1126.12005859375, "53": 1126.4314770507813, "54": 1126.9890014648438, "55": 1127.8579833984375, "56": 1129.076484375, "57": 1130.6236267089844, "58": 1132.4147924804688, "59": 1134.3394995117187, "60": 1136.268017578125, "61": 1138.0789575195313, "62": 1139.6893969726564, "63": 1141.0578369140626, "64": 1142.1742529296876, "65": 1143.0848815917968, "66": 1143.8338549804687, "67": 1144.4581188964844, "68": 1144.9816064453125, "69": 1145.4176989746093, "70": 1145.7653564453126, "71": 1146.013857421875, "72": 1146.15474609375, "73": 1146.1817163085936, "74": 1146.0915698242188, "75": 1145.8812561035156, "76": 1145.565087890625, "77": 1145.1566296386718, "78": 1144.6705224609375, "79": 1144.1216162109374, "80": 1143.5257080078125, "81": 1142.8911962890625, "82": 1142.2203051757813, "83": 1141.5105932617187, "84": 1140.756103515625, "85": 1139.948260498047, "86": 1139.078564453125, "87": 1138.1532250976563, "88": 1137.192822265625, "89": 1136.2348278808595, "90": 1135.334912109375, "91": 1134.5453076171875, "92": 1133.907138671875, "93": 1133.4421752929688, "94": 1133.1398315429688, "95": 1132.9562622070312, "96": 1132.838212890625, "97": 1132.7308374023437, "98": 1132.5926196289063, "99": 1132.4107727050782, "100": 1132.294921875}, "LEFT_KNEE_Y": {"0": 698.1798706054688, "1": 699.4263763427734, "2": 700.6656030273438, "3": 701.8403436279297, "4": 702.8778857421875, "5": 703.7104888916016, "6": 704.3141857910156, "7": 704.6953485107422, "8": 704.8844262695312, "9": 704.9340350341797, "10": 704.8932922363281, "11": 704.7984088134766, "12": 704.6785180664062, "13": 704.5613525390625, "14": 704.4703845214843, "15": 704.4254364013672, "16": 704.440263671875, "17": 704.5136877441406, "18": 704.6378454589844, "19": 704.8009375, "20": 704.989892578125, "21": 705.1959704589843, "22": 705.4170544433593, "23": 705.6564099121093, "24": 705.9179663085938, "25": 706.2047424316406, "26": 706.5180700683594, "27": 706.8591235351563, "28": 707.2263427734375, "29": 707.6201446533203, "30": 708.0427307128906, "31": 708.4977502441407, "32": 708.9895141601562, "33": 709.524945678711, "34": 710.1131921386718, "35": 710.7584197998046, "36": 711.459541015625, "37": 712.2116497802734, "38": 713.0088122558594, "39": 713.8411584472656, "40": 714.7037963867188, "41": 715.5951733398438, "42": 716.5151977539062, "43": 717.4614080810547, "44": 718.430732421875, "45": 719.4195343017578, "46": 720.4233947753906, "47": 721.439677734375, "48": 722.4678955078125, "49": 723.5101086425781, "50": 724.5704040527344, "51": 725.65814453125, "52": 726.7918334960938, "53": 728.004033203125, "54": 729.3288330078125, "55": 730.8009857177734, "56": 732.444150390625, "57": 734.245, "58": 736.1391821289062, "59": 738.0231420898438, "60": 739.7507690429687, "61": 741.1790655517578, "62": 742.2030419921875, "63": 742.771728515625, "64": 742.8831884765625, "65": 742.6380310058594, "66": 742.138779296875, "67": 741.4845056152344, "68": 740.7567529296875, "69": 740.0097229003907, "70": 739.271435546875, "71": 738.5594543457031, "72": 737.88796875, "73": 737.27232421875, "74": 736.7315197753907, "75": 736.2920837402344, "76": 735.9714038085938, "77": 735.7875006103516, "78": 735.7575231933594, "79": 735.8994683837891, "80": 736.2181030273438, "81": 736.7245098876953, "82": 737.4349243164063, "83": 738.3584143066406, "84": 739.4951953125, "85": 740.8467590332032, "86": 742.4193151855469, "87": 744.1959405517579, "88": 746.1551171875, "89": 748.2649383544922, "90": 750.480615234375, "91": 752.7406573486328, "92": 754.9930200195313, "93": 757.1964404296875, "94": 759.3271875, "95": 761.3824645996094, "96": 763.3698217773438, "97": 765.3050762939453, "98": 767.2162963867188, "99": 769.1336175537109, "100": 770.2177124023438}, "LEFT_MTP_X": {"0": 1139.1484375, "1": 1138.2796398925782, "2": 1137.324658203125, "3": 1136.4112292480468, "4": 1135.6671484375, "5": 1135.1929504394532, "6": 1135.0082641601562, "7": 1135.0712866210938, "8": 1135.2878662109374, "9": 1135.5354736328125, "10": 1135.7213745117188, "11": 1135.802489013672, "12": 1135.7795068359376, "13": 1135.6940087890625, "14": 1135.59044921875, "15": 1135.5044067382812, "16": 1135.4577294921876, "17": 1135.4534521484375, "18": 1135.4863842773439, "19": 1135.547635498047, "20": 1135.627587890625, "21": 1135.7179919433593, "22": 1135.8133764648437, "23": 1135.9086376953126, "24": 1135.9992333984376, "25": 1136.0823059082031, "26": 1136.1568579101563, "27": 1136.224383544922, "28": 1136.288671875, "29": 1136.3523840332032, "30": 1136.41650390625, "31": 1136.4790393066405, "32": 1136.53591796875, "33": 1136.582547607422, "34": 1136.6142407226562, "35": 1136.629833984375, "36": 1136.6313916015624, "37": 1136.6233349609374, "38": 1136.6104736328125, "39": 1136.5963671875, "40": 1136.5811279296875, "41": 1136.5625402832031, "42": 1136.5373876953124, "43": 1136.5036669921874, "44": 1136.4615869140625, "45": 1136.4141723632813, "46": 1136.3673876953126, "47": 1136.3294250488282, "48": 1136.3096630859375, "49": 1136.3192504882813, "50": 1136.36474609375, "51": 1136.4487170410157, "52": 1136.5675, "53": 1136.7108557128906, "54": 1136.8616479492186, "55": 1137.0041381835938, "56": 1137.1271728515626, "57": 1137.2281396484375, "58": 1137.3132006835938, "59": 1137.3902453613282, "60": 1137.4650390625, "61": 1137.5380029296875, "62": 1137.6043408203125, "63": 1137.6571520996094, "64": 1137.688642578125, "65": 1137.6946655273437, "66": 1137.6718920898438, "67": 1137.6177172851562, "68": 1137.53193359375, "69": 1137.4210009765625, "70": 1137.297705078125, "71": 1137.1853942871094, "72": 1137.1176708984376, "73": 1137.1308752441407, "74": 1137.261181640625, "75": 1137.5452270507812, "76": 1137.99263671875, "77": 1138.6035815429686, "78": 1139.3678564453126, "79": 1140.2672631835937, "80": 1141.2706787109375, "81": 1142.3544921875, "82": 1143.5014770507812, "83": 1144.7004138183593, "84": 1145.9473876953125, "85": 1147.2433227539063, "86": 1148.585390625, "87": 1149.951376953125, "88": 1151.3005078125, "89": 1152.5734143066406, "90": 1153.6929809570313, "91": 1154.6006103515624, "92": 1155.252314453125, "93": 1155.625909423828, "94": 1155.7348071289061, "95": 1155.6251647949218, "96": 1155.34162109375, "97": 1154.9165100097657, "98": 1154.3751977539061, "99": 1153.7283874511718, "100": 1153.3238525390625}, "LEFT_MTP_Y": {"0": 828.994873046875, "1": 831.671635131836, "2": 834.4261315917969, "3": 837.1201550292968, "4": 839.6456323242187, "5": 841.9265045166015, "6": 843.935234375, "7": 845.6596838378906, "8": 847.0949877929687, "9": 848.2604864501953, "10": 849.1884216308594, "11": 849.9146142578124, "12": 850.477578125, "13": 850.9333581542969, "14": 851.3267993164062, "15": 851.6926208496094, "16": 852.05291015625, "17": 852.4149328613281, "18": 852.7735009765624, "19": 853.1157800292968, "20": 853.4266235351563, "21": 853.6954333496094, "22": 853.9166882324218, "23": 854.089623413086, "24": 854.2227001953125, "25": 854.3261566162109, "26": 854.409208984375, "27": 854.4785223388672, "28": 854.5385961914062, "29": 854.5909405517579, "30": 854.6367065429688, "31": 854.6786431884766, "32": 854.72072265625, "33": 854.7670037841797, "34": 854.8203051757813, "35": 854.8796325683594, "36": 854.9407299804687, "37": 854.9976837158204, "38": 855.0452563476563, "39": 855.0824310302735, "40": 855.1113159179688, "41": 855.1358013916016, "42": 855.1598022460937, "43": 855.1857269287109, "44": 855.2135400390625, "45": 855.2404052734375, "46": 855.2606713867187, "47": 855.2670349121094, "48": 855.252763671875, "49": 855.2144055175781, "50": 855.1592712402344, "51": 855.1031176757813, "52": 855.066025390625, "53": 855.0605981445312, "54": 855.0681958007813, "55": 855.0284088134765, "56": 854.8260375976563, "57": 854.3063989257812, "58": 853.3357678222657, "59": 851.8306909179687, "60": 849.7902587890625, "61": 847.3743780517578, "62": 844.8261547851563, "63": 842.4216851806641, "64": 840.4476098632813, "65": 839.0789733886719, "66": 838.4215100097656, "67": 838.5259344482422, "68": 839.3938208007812, "69": 840.9619909667969, "70": 843.1859069824219, "71": 846.039028930664, "72": 849.4654565429687, "73": 853.4077429199219, "74": 857.8178454589844, "75": 862.6616058349609, "76": 867.8613989257813, "77": 873.3565124511719, "78": 879.0881286621094, "79": 884.9957385253906, "80": 891.0078735351562, "81": 897.0628350830078, "82": 903.0964953613282, "83": 909.0386907958984, "84": 914.8130859375, "85": 920.3223663330078, "86": 925.4193835449219, "87": 929.9595086669922, "88": 933.7936376953124, "89": 936.7956353759765, "90": 938.8810302734375, "91": 940.1526318359375, "92": 940.7785620117188, "93": 941.009052734375, "94": 941.1611511230469, "95": 941.5393341064453, "96": 942.3880444335938, "97": 943.8986865234375, "98": 946.1208215332032, "99": 948.9976165771484, "100": 950.8419189453125}, "LEFT_SHO_X": {"0": 1126.500244140625, "1": 1127.9545922851562, "2": 1129.49037109375, "3": 1131.0990161132813, "4": 1132.7646044921876, "5": 1134.4628295898438, "6": 1136.1616674804689, "7": 1137.8280639648438, "8": 1139.4250927734374, "9": 1140.92052734375, "10": 1142.29072265625, "11": 1143.5201257324218, "12": 1144.5986767578124, "13": 1145.543758544922, "14": 1146.3793359375, "15": 1147.1358459472656, "16": 1147.846484375, "17": 1148.5432666015624, "18": 1149.2473706054689, "19": 1149.9709704589843, "20": 1150.715283203125, "21": 1151.4733264160157, "22": 1152.2343115234376, "23": 1152.9854626464844, "24": 1153.7159716796875, "25": 1154.4170837402344, "26": 1155.0815112304688, "27": 1155.7011584472657, "28": 1156.2745703125, "29": 1156.800867919922, "30": 1157.28154296875, "31": 1157.7220629882813, "32": 1158.1310400390626, "33": 1158.515098876953, "34": 1158.878037109375, "35": 1159.2216003417968, "36": 1159.5437548828124, "37": 1159.839072265625, "38": 1160.097216796875, "39": 1160.3097839355469, "40": 1160.4660888671874, "41": 1160.5552392578124, "42": 1160.567412109375, "43": 1160.501209716797, "44": 1160.3567236328124, "45": 1160.1346130371094, "46": 1159.8389575195313, "47": 1159.472149658203, "48": 1159.0297265625, "49": 1158.4965576171876, "50": 1157.8609008789062, "51": 1157.1100341796875, "52": 1156.2379150390625, "53": 1155.2498510742187, "54": 1154.1776928710938, "55": 1153.061083984375, "56": 1151.9464013671875, "57": 1150.8779333496093, "58": 1149.8844799804688, "59": 1148.9812451171874, "60": 1148.1754638671875, "61": 1147.4617785644532, "62": 1146.835126953125, "63": 1146.2932971191406, "64": 1145.838896484375, "65": 1145.46474609375, "66": 1145.1648974609375, "67": 1144.9302990722656, "68": 1144.7485009765626, "69": 1144.6045568847655, "70": 1144.4882934570312, "71": 1144.3947802734374, "72": 1144.323505859375, "73": 1144.2786779785156, "74": 1144.2662475585937, "75": 1144.2941589355469, "76": 1144.3643896484375, "77": 1144.477626953125, "78": 1144.6338208007812, "79": 1144.8329260253906, "80": 1145.0721923828125, "81": 1145.350811767578, "82": 1145.669140625, "83": 1146.0262963867187, "84": 1146.42107421875, "85": 1146.8538391113282, "86": 1147.3284350585936, "87": 1147.8463720703126, "88": 1148.411142578125, "89": 1149.0267199707032, "90": 1149.6989624023438, "91": 1150.428251953125, "92": 1151.2172265625, "93": 1152.070537109375, "94": 1152.9938354492188, "95": 1153.9923278808594, "96": 1155.075732421875, "97": 1156.260421142578, "98": 1157.558076171875, "99": 1158.9792883300781, "100": 1159.8304443359375}, "LEFT_SHO_Y": {"0": 427.5253601074219, "1": 427.8217303466797, "2": 428.0103503417969, "3": 428.07725982666017, "4": 428.009853515625, "5": 427.7998336791992, "6": 427.45368408203126, "7": 426.97864532470703, "8": 426.3826477050781, "9": 425.6811898803711, "10": 424.89104919433595, "11": 424.02707305908206, "12": 423.10306640625, "13": 422.1398022460937, "14": 421.15755432128907, "15": 420.1791397094727, "16": 419.23117919921873, "17": 418.33736206054687, "18": 417.5183203125, "19": 416.7914077758789, "20": 416.16432495117186, "21": 415.63337341308596, "22": 415.1903851318359, "23": 414.8242770385742, "24": 414.5157409667969, "25": 414.2483673095703, "26": 414.0102587890625, "27": 413.7956997680664, "28": 413.60307250976564, "29": 413.43638092041016, "30": 413.30303955078125, "31": 413.2115032958984, "32": 413.1680920410156, "33": 413.18012481689453, "34": 413.2570556640625, "35": 413.4044586181641, "36": 413.626064453125, "37": 413.9246658325195, "38": 414.30433776855466, "39": 414.75783294677734, "40": 415.27789916992185, "41": 415.8541577148438, "42": 416.4726593017578, "43": 417.1150897216797, "44": 417.76532104492185, "45": 418.4080841064453, "46": 419.0304620361328, "47": 419.62305572509763, "48": 420.17718505859375, "49": 420.6798394775391, "50": 421.11659240722656, "51": 421.4643911743164, "52": 421.69014404296877, "53": 421.7477600097656, "54": 421.60559448242185, "55": 421.2361297607422, "56": 420.6249047851563, "57": 419.78789398193356, "58": 418.77308532714846, "59": 417.637939453125, "60": 416.44603271484374, "61": 415.2596319580078, "62": 414.12177734375, "63": 413.05669677734375, "64": 412.07512939453125, "65": 411.16675720214846, "66": 410.31944458007814, "67": 409.5208334350586, "68": 408.76057495117186, "69": 408.03118286132815, "70": 407.33128051757814, "71": 406.6649609375, "72": 406.0389733886719, "73": 405.46193572998044, "74": 404.94420349121094, "75": 404.49957275390625, "76": 404.133359375, "77": 403.85067260742187, "78": 403.65529052734377, "79": 403.5502026367187, "80": 403.53065185546876, "81": 403.5946435546875, "82": 403.7416229248047, "83": 403.96767456054687, "84": 404.26606689453126, "85": 404.63118438720704, "86": 405.0589587402344, "87": 405.5405093383789, "88": 406.06917846679687, "89": 406.64002716064454, "90": 407.2502838134766, "91": 407.89427795410154, "92": 408.5676953125, "93": 409.2648306274414, "94": 409.97639038085936, "95": 410.69017028808594, "96": 411.39313110351566, "97": 412.07045989990235, "98": 412.7091357421875, "99": 413.2977069091797, "100": 413.6016540527344}, "LEFT_WRIST_X": {"0": 1161.7099609375, "1": 1162.2733959960938, "2": 1162.898818359375, "3": 1163.5969543457031, "4": 1164.377275390625, "5": 1165.2472717285157, "6": 1166.2077075195311, "7": 1167.2624548339843, "8": 1168.418955078125, "9": 1169.6794860839843, "10": 1171.0421142578125, "11": 1172.5025256347656, "12": 1174.054267578125, "13": 1175.6786767578126, "14": 1177.3585278320313, "15": 1179.0774536132812, "16": 1180.8198828125, "17": 1182.5710424804688, "18": 1184.3193701171874, "19": 1186.0551110839845, "20": 1187.7705078125, "21": 1189.4612060546874, "22": 1191.1237915039062, "23": 1192.7530517578125, "24": 1194.3446826171876, "25": 1195.8916625976562, "26": 1197.3838208007812, "27": 1198.8051062011718, "28": 1200.144736328125, "29": 1201.3885900878906, "30": 1202.5218383789063, "31": 1203.5328955078126, "32": 1204.420322265625, "33": 1205.1832055664063, "34": 1205.8196752929687, "35": 1206.3366638183593, "36": 1206.740927734375, "37": 1207.0368041992188, "38": 1207.2221044921876, "39": 1207.3058239746094, "40": 1207.2923095703125, "41": 1207.1866711425782, "42": 1206.9954467773437, "43": 1206.731318359375, "44": 1206.4043408203124, "45": 1206.0230346679687, "46": 1205.59908203125, "47": 1205.1443090820312, "48": 1204.6699365234374, "49": 1204.1876538085937, "50": 1203.7099609375, "51": 1203.2476770019532, "52": 1202.8091455078124, "53": 1202.3987963867187, "54": 1202.0131762695312, "55": 1201.6452209472657, "56": 1201.286005859375, "57": 1200.9270288085938, "58": 1200.5640600585937, "59": 1200.197950439453, "60": 1199.834912109375, "61": 1199.4856115722657, "62": 1199.1622241210937, "63": 1198.8763293457032, "64": 1198.6386572265626, "65": 1198.44970703125, "66": 1198.305849609375, "67": 1198.1991650390626, "68": 1198.1176708984376, "69": 1198.0478088378907, "70": 1197.9790405273438, "71": 1197.9032397460937, "72": 1197.8155615234375, "73": 1197.71287109375, "74": 1197.5914599609375, "75": 1197.4453735351562, "76": 1197.2712890625, "77": 1197.068348388672, "78": 1196.8401782226563, "79": 1196.5952563476562, "80": 1196.3446044921875, "81": 1196.0958203125, "82": 1195.851796875, "83": 1195.6109045410155, "84": 1195.3702880859375, "85": 1195.1294494628905, "86": 1194.891396484375, "87": 1194.662353515625, "88": 1194.451044921875, "89": 1194.2680981445312, "90": 1194.1286376953126, "91": 1194.0458959960938, "92": 1194.0351708984374, "93": 1194.1135900878905, "94": 1194.29431640625, "95": 1194.5801574707032, "96": 1194.9707373046874, "97": 1195.4652502441406, "98": 1196.0568359375, "99": 1196.7431481933593, "100": 1197.1685791015625}, "LEFT_WRIST_Y": {"0": 577.6049194335938, "1": 578.4495086669922, "2": 579.2023999023437, "3": 579.8475091552734, "4": 580.368505859375, "5": 580.7520355224609, "6": 581.0011694335938, "7": 581.123798828125, "8": 581.13455078125, "9": 581.0609851074219, "10": 580.9328979492187, "11": 580.7762475585937, "12": 580.61240234375, "13": 580.4565887451172, "14": 580.3165881347657, "15": 580.1955078125, "16": 580.0936987304688, "17": 580.0087896728515, "18": 579.938271484375, "19": 579.8785003662109, "20": 579.8218139648437, "21": 579.7559136962891, "22": 579.6639404296875, "23": 579.522490234375, "24": 579.3098657226562, "25": 579.0072021484375, "26": 578.6004406738281, "27": 578.0789483642578, "28": 577.4516748046875, "29": 576.7295825195313, "30": 575.9267578125, "31": 575.0607061767578, "32": 574.1501049804688, "33": 573.2091314697266, "34": 572.2503112792969, "35": 571.2879089355469, "36": 570.3378857421875, "37": 569.4192724609375, "38": 568.5580261230468, "39": 567.776162109375, "40": 567.0965576171875, "41": 566.5421398925781, "42": 566.135595703125, "43": 565.8866748046875, "44": 565.8066748046875, "45": 565.9087341308593, "46": 566.1958703613282, "47": 566.6631958007813, "48": 567.3059497070312, "49": 568.1215081787109, "50": 569.0879821777344, "51": 570.1834216308594, "52": 571.383125, "53": 572.6590740966797, "54": 573.9754138183594, "55": 575.3010040283203, "56": 576.6060180664062, "57": 577.865581665039, "58": 579.0659338378906, "59": 580.2016595458985, "60": 581.2723754882812, "61": 582.2858807373046, "62": 583.2479724121093, "63": 584.158427734375, "64": 585.0066772460938, "65": 585.7808654785156, "66": 586.4634680175782, "67": 587.0361968994141, "68": 587.486728515625, "69": 587.8193615722656, "70": 588.0448364257812, "71": 588.1805242919922, "72": 588.25474609375, "73": 588.2969390869141, "74": 588.3336413574219, "75": 588.3896026611328, "76": 588.4822729492188, "77": 588.6229846191407, "78": 588.8191430664062, "79": 589.0760498046875, "80": 589.3935668945312, "81": 589.773740234375, "82": 590.221103515625, "83": 590.7382202148438, "84": 591.3245825195313, "85": 591.9794799804688, "86": 592.7036181640625, "87": 593.4919635009766, "88": 594.342001953125, "89": 595.2534197998046, "90": 596.2291015625, "91": 597.2671765136719, "92": 598.3676782226562, "93": 599.5298278808593, "94": 600.7491687011719, "95": 602.0166961669922, "96": 603.3246875, "97": 604.6671862792969, "98": 606.0373742675781, "99": 607.4292156982422, "100": 608.214599609375}, "RIGHT_ANKLE_X": {"0": 1055.9771728515625, "1": 1056.602197265625, "2": 1057.1887451171874, "3": 1057.7066650390625, "4": 1058.12333984375, "5": 1058.4254760742188, "6": 1058.6208740234374, "7": 1058.7309448242188, "8": 1058.7893798828125, "9": 1058.8328857421875, "10": 1058.8895263671875, "11": 1058.97998046875, "12": 1059.1076171875, "13": 1059.2644653320312, "14": 1059.432177734375, "15": 1059.5864868164062, "16": 1059.7069091796875, "17": 1059.7798950195313, "18": 1059.8031005859375, "19": 1059.7882202148437, "20": 1059.752197265625, "21": 1059.7148071289062, "22": 1059.691455078125, "23": 1059.6888793945313, "24": 1059.7072265625, "25": 1059.741455078125, "26": 1059.7890869140624, "27": 1059.8531860351563, "28": 1059.942919921875, "29": 1060.0676879882812, "30": 1060.2353515625, "31": 1060.4509399414062, "32": 1060.7071533203125, "33": 1060.9933227539063, "34": 1061.2953857421876, "35": 1061.5971069335938, "36": 1061.884716796875, "37": 1062.148046875, "38": 1062.381201171875, "39": 1062.5848510742187, "40": 1062.7625732421875, "41": 1062.9193237304687, "42": 1063.062255859375, "43": 1063.1947021484375, "44": 1063.3147216796874, "45": 1063.415283203125, "46": 1063.4850830078126, "47": 1063.5105224609374, "48": 1063.4801025390625, "49": 1063.3908813476562, "50": 1063.24365234375, "51": 1063.040185546875, "52": 1062.7890869140624, "53": 1062.4938354492188, "54": 1062.1530517578126, "55": 1061.7655029296875, "56": 1061.331689453125, "57": 1060.8570678710937, "58": 1060.360205078125, "59": 1059.874267578125, "60": 1059.440185546875, "61": 1059.1075927734375, "62": 1058.9049560546875, "63": 1058.8487060546875, "64": 1058.944873046875, "65": 1059.1785278320312, "66": 1059.5294189453125, "67": 1059.9773193359374, "68": 1060.4966064453124, "69": 1061.0538940429688, "70": 1061.617919921875, "71": 1062.1581420898438, "72": 1062.65693359375, "73": 1063.1112426757813, "74": 1063.53154296875, "75": 1063.9401245117188, "76": 1064.357958984375, "77": 1064.797216796875, "78": 1065.2568115234376, "79": 1065.7239624023437, "80": 1066.1822509765625, "81": 1066.6156005859375, "82": 1067.015869140625, "83": 1067.3771362304688, "84": 1067.69033203125, "85": 1067.9429931640625, "86": 1068.1177734375, "87": 1068.1946411132812, "88": 1068.1628662109374, "89": 1068.0381713867187, "90": 1067.8563232421875, "91": 1067.6769775390626, "92": 1067.567578125, "93": 1067.5818115234374, "94": 1067.750390625, "95": 1068.0553588867188, "96": 1068.4462158203125, "97": 1068.8613159179688, "98": 1069.2464599609375, "99": 1069.5790405273438, "100": 1069.745849609375}, "RIGHT_ANKLE_Y": {"0": 780.4007568359375, "1": 781.8219482421875, "2": 783.12353515625, "3": 784.2609741210938, "4": 785.1973876953125, "5": 785.9252014160156, "6": 786.4558349609375, "7": 786.809814453125, "8": 787.022216796875, "9": 787.1406921386719, "10": 787.2047119140625, "11": 787.2464965820312, "12": 787.2884643554687, "13": 787.3382934570312, "14": 787.392822265625, "15": 787.4407348632812, "16": 787.4690673828125, "17": 787.4662902832031, "18": 787.4268432617188, "19": 787.3549072265625, "20": 787.2599487304688, "21": 787.1551208496094, "22": 787.0540283203125, "23": 786.9650146484375, "24": 786.891748046875, "25": 786.8318481445312, "26": 786.7802978515625, "27": 786.7323120117187, "28": 786.68486328125, "29": 786.6380676269531, "30": 786.5947875976562, "31": 786.5599426269531, "32": 786.536962890625, "33": 786.5276123046875, "34": 786.53017578125, "35": 786.5382080078125, "36": 786.54296875, "37": 786.5349060058594, "38": 786.5054565429688, "39": 786.4500549316406, "40": 786.3656616210938, "41": 786.2487670898438, "42": 786.099365234375, "43": 785.9150573730469, "44": 785.6903564453125, "45": 785.4194946289062, "46": 785.0943237304688, "47": 784.7009155273438, "48": 784.2208984375, "49": 783.6389465332031, "50": 782.9373779296875, "51": 782.0943603515625, "52": 781.1114135742188, "53": 779.9921691894531, "54": 778.7437377929688, "55": 777.3841857910156, "56": 775.9261962890625, "57": 774.3683898925781, "58": 772.6989135742188, "59": 770.9130432128907, "60": 769.019775390625, "61": 767.0591857910157, "62": 765.1159423828125, "63": 763.2878662109375, "64": 761.6809204101562, "65": 760.364990234375, "66": 759.3727416992188, "67": 758.728369140625, "68": 758.4588256835938, "69": 758.5873901367188, "70": 759.1678466796875, "71": 760.2921508789062, "72": 761.9798828125, "73": 764.2513977050781, "74": 767.1168212890625, "75": 770.5225524902344, "76": 774.3982055664062, "77": 778.6825988769531, "78": 783.3094116210937, "79": 788.1990234374999, "80": 793.2908935546875, "81": 798.5327880859375, "82": 803.8591186523437, "83": 809.2171813964843, "84": 814.551123046875, "85": 819.7988891601561, "86": 824.8933471679687, "87": 829.7523254394531, "88": 834.2858154296874, "89": 838.4328063964844, "90": 842.1427001953125, "91": 845.3671264648438, "92": 848.1467529296875, "93": 850.5280395507813, "94": 852.5742553710937, "95": 854.3899230957031, "96": 856.0834594726563, "97": 857.757421875, "98": 859.5042236328125, "99": 861.375390625, "100": 862.4907836914062}, "RIGHT_ELBOW_X": {"0": 1009.6068725585938, "1": 1009.17890625, "2": 1008.7218994140625, "3": 1008.2333618164063, "4": 1007.7070434570312, "5": 1007.1397399902344, "6": 1006.533203125, "7": 1005.8950073242188, "8": 1005.2415161132812, "9": 1004.5937255859375, "10": 1003.9695434570312, "11": 1003.3802978515625, "12": 1002.820263671875, "13": 1002.2750305175781, "14": 1001.7269409179687, "15": 1001.166015625, "16": 1000.5974975585938, "17": 1000.0415283203125, "18": 999.5260864257813, "19": 999.0669006347656, "20": 998.6573486328125, "21": 998.262548828125, "22": 997.8340698242188, "23": 997.3423461914062, "24": 996.7913940429687, "25": 996.2230529785156, "26": 995.6876342773437, "27": 995.2243957519531, "28": 994.850927734375, "29": 994.5597412109375, "30": 994.3387451171875, "31": 994.1807373046875, "32": 994.0786010742188, "33": 994.0347473144532, "34": 994.0553955078125, "35": 994.1398010253906, "36": 994.281298828125, "37": 994.471044921875, "38": 994.7001098632812, "39": 994.9641540527343, "40": 995.2676391601562, "41": 995.622412109375, "42": 996.03369140625, "43": 996.5054809570313, "44": 997.0408569335938, "45": 997.6372375488281, "46": 998.2912841796875, "47": 999.0009765625, "48": 999.7631713867188, "49": 1000.5715576171875, "50": 1001.4237670898438, "51": 1002.3249450683594, "52": 1003.2821411132812, "53": 1004.3109741210938, "54": 1005.4342651367188, "55": 1006.6658630371094, "56": 1008.0069946289062, "57": 1009.4460510253906, "58": 1010.9535278320312, "59": 1012.4857849121094, "60": 1013.9989624023438, "61": 1015.4448425292969, "62": 1016.7890747070312, "63": 1018.0051757812499, "64": 1019.0735107421875, "65": 1019.9971313476562, "66": 1020.7924194335938, "67": 1021.480322265625, "68": 1022.0881225585938, "69": 1022.6466369628906, "70": 1023.1801147460938, "71": 1023.7106628417969, "72": 1024.25771484375, "73": 1024.8372314453125, "74": 1025.4654052734375, "75": 1026.1528930664062, "76": 1026.9051513671875, "77": 1027.7236694335938, "78": 1028.600537109375, "79": 1029.5136474609376, "80": 1030.4334716796875, "81": 1031.3187866210938, "82": 1032.1302001953125, "83": 1032.8332397460938, "84": 1033.3982177734374, "85": 1033.818115234375, "86": 1034.1008544921874, "87": 1034.2596557617187, "88": 1034.31181640625, "89": 1034.2774169921875, "90": 1034.166259765625, "91": 1033.9787353515626, "92": 1033.720458984375, "93": 1033.3923706054688, "94": 1032.994384765625, "95": 1032.5310668945312, "96": 1032.0056640625, "97": 1031.4153198242188, "98": 1030.7546875, "99": 1030.0226806640626, "100": 1029.5777587890625}, "RIGHT_ELBOW_Y": {"0": 516.9171752929688, "1": 517.4465942382812, "2": 517.9193603515625, "3": 518.3339416503907, "4": 518.6862915039062, "5": 518.9768676757812, "6": 519.2079833984375, "7": 519.3813232421875, "8": 519.498583984375, "9": 519.5623168945312, "10": 519.5697021484375, "11": 519.5112365722656, "12": 519.3837524414063, "13": 519.18271484375, "14": 518.9060668945312, "15": 518.56494140625, "16": 518.1790771484375, "17": 517.7739196777344, "18": 517.3786254882813, "19": 517.0151794433593, "20": 516.6927490234375, "21": 516.4083557128906, "22": 516.1474487304688, "23": 515.9026184082031, "24": 515.6786376953125, "25": 515.4896850585938, "26": 515.3509033203125, "27": 515.2741027832031, "28": 515.2637939453125, "29": 515.3156127929688, "30": 515.42578125, "31": 515.5949462890625, "32": 515.8196533203125, "33": 516.1024536132812, "34": 516.4505249023438, "35": 516.8679809570312, "36": 517.3564453125, "37": 517.9155700683593, "38": 518.5376953125, "39": 519.20546875, "40": 519.9000244140625, "41": 520.60166015625, "42": 521.2929321289063, "43": 521.9624328613281, "44": 522.6022216796875, "45": 523.2085876464844, "46": 523.7784790039062, "47": 524.3052307128906, "48": 524.7775634765625, "49": 525.1828491210938, "50": 525.5022583007812, "51": 525.7047180175781, "52": 525.768505859375, "53": 525.6661560058594, "54": 525.3660888671875, "55": 524.8574523925781, "56": 524.1460815429688, "57": 523.2492797851562, "58": 522.2041748046875, "59": 521.0662109375, "60": 519.8860473632812, "61": 518.7114135742188, "62": 517.5774169921875, "63": 516.5047729492187, "64": 515.5067504882812, "65": 514.5869445800781, "66": 513.74794921875, "67": 512.9977905273438, "68": 512.347021484375, "69": 511.79982299804686, "70": 511.3602600097656, "71": 511.0330444335938, "72": 510.8048889160156, "73": 510.6648406982422, "74": 510.60149536132815, "75": 510.5970001220703, "76": 510.63502197265626, "77": 510.70399169921876, "78": 510.7978515625, "79": 510.91636657714844, "80": 511.0660705566406, "81": 511.25904235839846, "82": 511.50185546875, "83": 511.8001281738281, "84": 512.1593139648437, "85": 512.5802917480469, "86": 513.0632080078125, "87": 513.6110412597657, "88": 514.2268188476562, "89": 514.9097229003906, "90": 515.6593017578125, "91": 516.4755920410156, "92": 517.3483032226562, "93": 518.2695739746093, "94": 519.2343139648438, "95": 520.2374267578125, "96": 521.2762939453125, "97": 522.3501647949219, "98": 523.4571655273437, "99": 524.5913879394532, "100": 525.2413330078125}, "RIGHT_HIP_X": {"0": 1052.925048828125, "1": 1053.0346801757812, "2": 1053.176123046875, "3": 1053.3430541992188, "4": 1053.5182861328126, "5": 1053.6737670898438, "6": 1053.77802734375, "7": 1053.79970703125, "8": 1053.715478515625, "9": 1053.5256469726562, "10": 1053.2459716796875, "11": 1052.908837890625, "12": 1052.56416015625, "13": 1052.2568603515624, "14": 1052.026708984375, "15": 1051.8931274414062, "16": 1051.855908203125, "17": 1051.9022338867187, "18": 1052.0068359375, "19": 1052.1372436523438, "20": 1052.266845703125, "21": 1052.375244140625, "22": 1052.4562255859375, "23": 1052.5131958007812, "24": 1052.5554931640625, "25": 1052.594970703125, "26": 1052.640283203125, "27": 1052.6967041015625, "28": 1052.7673828125, "29": 1052.8537719726562, "30": 1052.9581298828125, "31": 1053.0853881835938, "32": 1053.23935546875, "33": 1053.4255859375, "34": 1053.6502685546875, "35": 1053.91552734375, "36": 1054.219970703125, "37": 1054.5601440429687, "38": 1054.930419921875, "39": 1055.322900390625, "40": 1055.732421875, "41": 1056.1565795898437, "42": 1056.59521484375, "43": 1057.0529907226562, "44": 1057.5385986328124, "45": 1058.0606689453125, "46": 1058.6248779296875, "47": 1059.2339111328124, "48": 1059.8841552734375, "49": 1060.5636108398437, "50": 1061.258544921875, "51": 1061.9540283203125, "52": 1062.6374755859374, "53": 1063.3032470703124, "54": 1063.952734375, "55": 1064.5978393554688, "56": 1065.2577392578125, "57": 1065.9566284179687, "58": 1066.7180908203125, "59": 1067.5524291992188, "60": 1068.457763671875, "61": 1069.4185546875, "62": 1070.399462890625, "63": 1071.3628662109375, "64": 1072.2686279296875, "65": 1073.088623046875, "66": 1073.811279296875, "67": 1074.4390625, "68": 1074.9896240234375, "69": 1075.4909423828126, "70": 1075.9661865234375, "71": 1076.4314697265625, "72": 1076.8947509765626, "73": 1077.3556396484375, "74": 1077.8081298828124, "75": 1078.244873046875, "76": 1078.6601318359376, "77": 1079.050390625, "78": 1079.414453125, "79": 1079.7530395507813, "80": 1080.064453125, "81": 1080.3427001953125, "82": 1080.5841064453125, "83": 1080.7847534179687, "84": 1080.94091796875, "85": 1081.0540161132812, "86": 1081.12626953125, "87": 1081.1588623046875, "88": 1081.1534423828125, "89": 1081.1157348632812, "90": 1081.0538330078125, "91": 1080.9811401367188, "92": 1080.91572265625, "93": 1080.8731201171875, "94": 1080.8615966796874, "95": 1080.8732299804688, "96": 1080.8862060546876, "97": 1080.8701538085938, "98": 1080.79345703125, "99": 1080.6395629882813, "100": 1080.5174560546875}, "RIGHT_HIP_Y": {"0": 563.9258422851562, "1": 564.3771057128906, "2": 564.780810546875, "3": 565.1359252929688, "4": 565.4275268554687, "5": 565.6308898925781, "6": 565.7153198242188, "7": 565.6479553222656, "8": 565.4099243164062, "9": 565.0189392089844, "10": 564.5153198242188, "11": 563.9634338378906, "12": 563.4408325195312, "13": 563.0063537597656, "14": 562.6942504882812, "15": 562.4917602539062, "16": 562.3509887695312, "17": 562.2059020996094, "18": 561.9879516601562, "19": 561.6588806152344, "20": 561.2153930664062, "21": 560.6883483886719, "22": 560.1447021484375, "23": 559.6510559082031, "24": 559.2703979492187, "25": 559.0386047363281, "26": 558.9649658203125, "27": 559.0442321777343, "28": 559.256591796875, "29": 559.5700500488281, "30": 559.958984375, "31": 560.40439453125, "32": 560.8877197265625, "33": 561.4014892578125, "34": 561.945361328125, "35": 562.5219421386719, "36": 563.1352905273437, "37": 563.7899047851563, "38": 564.4874633789062, "39": 565.2240539550781, "40": 565.9947509765625, "41": 566.7947143554687, "42": 567.6157592773437, "43": 568.4522705078125, "44": 569.2986572265625, "45": 570.1475830078125, "46": 570.9894897460938, "47": 571.8113159179687, "48": 572.5951904296875, "49": 573.322705078125, "50": 573.9722900390625, "51": 574.5146484375, "52": 574.9329956054687, "53": 575.2079345703125, "54": 575.3172119140625, "55": 575.2543334960938, "56": 575.0228637695312, "57": 574.6328552246093, "58": 574.1095581054688, "59": 573.4969970703125, "60": 572.839599609375, "61": 572.183984375, "62": 571.5687377929687, "63": 571.0176940917969, "64": 570.5421508789062, "65": 570.1336975097656, "66": 569.772998046875, "67": 569.4360229492188, "68": 569.0976928710937, "69": 568.7414855957031, "70": 568.3643188476562, "71": 567.9786743164062, "72": 567.6120361328125, "73": 567.2975830078125, "74": 567.072802734375, "75": 566.9625549316406, "76": 566.9761108398437, "77": 567.1110534667969, "78": 567.35009765625, "79": 567.6626586914062, "80": 568.0228881835938, "81": 568.4119689941406, "82": 568.8190795898438, "83": 569.2461486816406, "84": 569.704345703125, "85": 570.2074890136719, "86": 570.7686157226562, "87": 571.4005554199218, "88": 572.1130249023438, "89": 572.9080139160156, "90": 573.7882690429688, "91": 574.7607849121093, "92": 575.8209350585937, "93": 576.9661254882812, "94": 578.1905883789062, "95": 579.4760131835938, "96": 580.79775390625, "97": 582.1277465820312, "98": 583.4350219726563, "99": 584.6938720703125, "100": 585.3767700195312}, "RIGHT_KNEE_X": {"0": 1052.9306640625, "1": 1053.6230102539062, "2": 1054.229150390625, "3": 1054.71005859375, "4": 1055.0440673828125, "5": 1055.2448120117188, "6": 1055.3461669921876, "7": 1055.390771484375, "8": 1055.426220703125, "9": 1055.4921752929688, "10": 1055.6134033203125, "11": 1055.8012817382812, "12": 1056.0401123046875, "13": 1056.3027099609376, "14": 1056.551513671875, "15": 1056.747802734375, "16": 1056.8635009765626, "17": 1056.8819458007813, "18": 1056.804345703125, "19": 1056.6546752929687, "20": 1056.4635009765625, "21": 1056.2642944335937, "22": 1056.083544921875, "23": 1055.9342041015625, "24": 1055.81943359375, "25": 1055.7338256835938, "26": 1055.6737060546875, "27": 1055.6419555664063, "28": 1055.6479248046876, "29": 1055.7018798828126, "30": 1055.8138427734375, "31": 1055.9937133789062, "32": 1056.2378662109375, "33": 1056.5399047851563, "34": 1056.888720703125, "35": 1057.2664184570312, "36": 1057.6568115234375, "37": 1058.0482666015625, "38": 1058.4350830078124, "39": 1058.8176635742188, "40": 1059.19921875, "41": 1059.5835083007812, "42": 1059.97158203125, "43": 1060.36123046875, "44": 1060.7470947265624, "45": 1061.12255859375, "46": 1061.4820556640625, "47": 1061.8230102539062, "48": 1062.146875, "49": 1062.458935546875, "50": 1062.7626953125, "51": 1063.0556274414062, "52": 1063.326806640625, "53": 1063.5545776367187, "54": 1063.7027587890625, "55": 1063.732666015625, "56": 1063.6110107421875, "57": 1063.3147583007812, "58": 1062.8492431640625, "59": 1062.2653442382812, "60": 1061.6387939453125, "61": 1061.07294921875, "62": 1060.6625732421876, "63": 1060.475830078125, "64": 1060.550537109375, "65": 1060.863037109375, "66": 1061.354931640625, "67": 1061.9592895507812, "68": 1062.609423828125, "69": 1063.2568603515624, "70": 1063.879150390625, "71": 1064.4724853515625, "72": 1065.050341796875, "73": 1065.6296752929688, "74": 1066.2268310546874, "75": 1066.8523559570312, "76": 1067.5087890625, "77": 1068.1940673828126, "78": 1068.90068359375, "79": 1069.6148681640625, "80": 1070.31884765625, "81": 1070.9877563476562, "82": 1071.6000732421876, "83": 1072.1385620117187, "84": 1072.5923095703124, "85": 1072.9683837890625, "86": 1073.2851806640624, "87": 1073.56591796875, "88": 1073.833984375, "89": 1074.0999389648437, "90": 1074.3536376953125, "91": 1074.5570678710938, "92": 1074.662060546875, "93": 1074.6229248046875, "94": 1074.41201171875, "95": 1074.0564575195312, "96": 1073.6266845703126, "97": 1073.2177734375, "98": 1072.927197265625, "99": 1072.807373046875, "100": 1072.8173828125}, "RIGHT_KNEE_Y": {"0": 673.3663940429688, "1": 674.428564453125, "2": 675.5079223632813, "3": 676.5176330566406, "4": 677.3515014648438, "5": 677.9312744140625, "6": 678.230908203125, "7": 678.2739929199219, "8": 678.1426513671875, "9": 677.9571899414062, "10": 677.8272094726562, "11": 677.8445495605469, "12": 678.0328735351562, "13": 678.3690185546875, "14": 678.7911254882813, "15": 679.2151489257812, "16": 679.575634765625, "17": 679.8374328613281, "18": 680.0015625, "19": 680.1007629394531, "20": 680.172607421875, "21": 680.2526672363281, "22": 680.3634033203125, "23": 680.5138977050781, "24": 680.704443359375, "25": 680.9259033203125, "26": 681.1660888671875, "27": 681.4135314941407, "28": 681.6599243164062, "29": 681.9043884277344, "30": 682.15478515625, "31": 682.428564453125, "32": 682.7452514648437, "33": 683.1234375, "34": 683.5779418945312, "35": 684.1076965332031, "36": 684.6986938476563, "37": 685.32978515625, "38": 685.9754028320312, "39": 686.6151062011719, "40": 687.2396240234375, "41": 687.8496459960937, "42": 688.4543701171875, "43": 689.0623352050782, "44": 689.6775024414062, "45": 690.2959594726562, "46": 690.9079223632813, "47": 691.5009887695312, "48": 692.064453125, "49": 692.595556640625, "50": 693.0982055664062, "51": 693.5851440429688, "52": 694.0808959960938, "53": 694.6177551269532, "54": 695.2411987304688, "55": 695.9967956542969, "56": 696.9197631835938, "57": 698.0290710449219, "58": 699.30517578125, "59": 700.6742492675781, "60": 702.0330200195312, "61": 703.2450378417968, "62": 704.2007690429688, "63": 704.8274475097656, "64": 705.0951782226563, "65": 705.0545959472656, "66": 704.7947998046875, "67": 704.41044921875, "68": 703.990478515625, "69": 703.5948425292969, "70": 703.2498168945312, "71": 702.9610290527344, "72": 702.7155883789062, "73": 702.5039794921875, "74": 702.3249145507813, "75": 702.1846618652344, "76": 702.095654296875, "77": 702.0739196777344, "78": 702.1339965820313, "79": 702.2820068359375, "80": 702.5250244140625, "81": 702.8771545410157, "82": 703.3426879882812, "83": 703.9325378417968, "84": 704.6615356445312, "85": 705.5313720703125, "86": 706.5348266601562, "87": 707.6596557617188, "88": 708.884619140625, "89": 710.180908203125, "90": 711.5286865234375, "91": 712.9194580078125, "92": 714.3507934570313, "93": 715.8280456542968, "94": 717.3548461914063, "95": 718.9201354980469, "96": 720.5002075195313, "97": 722.0667602539063, "98": 723.599365234375, "99": 725.1002868652344, "100": 725.94140625}, "RIGHT_MTP_X": {"0": 1050.574951171875, "1": 1051.5442504882812, "2": 1052.4887939453124, "3": 1053.3235473632812, "4": 1053.970654296875, "5": 1054.4022827148438, "6": 1054.64072265625, "7": 1054.740576171875, "8": 1054.7744140625, "9": 1054.8051391601562, "10": 1054.86572265625, "11": 1054.9667602539062, "12": 1055.096533203125, "13": 1055.2381958007813, "14": 1055.373486328125, "15": 1055.4879150390625, "16": 1055.5735595703125, "17": 1055.6271606445312, "18": 1055.6511474609374, "19": 1055.6530395507812, "20": 1055.64111328125, "21": 1055.623193359375, "22": 1055.6055419921875, "23": 1055.590576171875, "24": 1055.5770263671875, "25": 1055.5616455078125, "26": 1055.5412841796874, "27": 1055.51455078125, "28": 1055.48310546875, "29": 1055.4505004882812, "30": 1055.419921875, "31": 1055.3935424804688, "32": 1055.3701171875, "33": 1055.34765625, "34": 1055.3249267578126, "35": 1055.3032836914062, "36": 1055.2869140625, "37": 1055.2808837890625, "38": 1055.2886962890625, "39": 1055.3101196289062, "40": 1055.343017578125, "41": 1055.3836547851563, "42": 1055.4269287109375, "43": 1055.4682373046876, "44": 1055.502685546875, "45": 1055.5260620117188, "46": 1055.535986328125, "47": 1055.531640625, "48": 1055.5145263671875, "49": 1055.4882202148438, "50": 1055.4549560546875, "51": 1055.4155395507812, "52": 1055.36962890625, "53": 1055.316845703125, "54": 1055.258935546875, "55": 1055.2018432617188, "56": 1055.15341796875, "57": 1055.1215087890625, "58": 1055.109765625, "59": 1055.1137329101562, "60": 1055.1239013671875, "61": 1055.1292724609375, "62": 1055.1256103515625, "63": 1055.1195678710938, "64": 1055.1299072265624, "65": 1055.1805419921875, "66": 1055.2910888671875, "67": 1055.4731811523438, "68": 1055.72666015625, "69": 1056.0374755859375, "70": 1056.3897705078125, "71": 1056.7676879882813, "72": 1057.154541015625, "73": 1057.5379272460937, "74": 1057.9050048828126, "75": 1058.24169921875, "76": 1058.5338623046875, "77": 1058.7654296875, "78": 1058.9228515625, "79": 1059.0035888671875, "80": 1059.0107421875, "81": 1058.9537719726563, "82": 1058.85751953125, "83": 1058.7474487304687, "84": 1058.6512939453125, "85": 1058.5950317382812, "86": 1058.598974609375, "87": 1058.6825073242187, "88": 1058.8644287109375, "89": 1059.1580322265625, "90": 1059.5787353515625, "91": 1060.14443359375, "92": 1060.8393798828124, "93": 1061.6274047851562, "94": 1062.435400390625, "95": 1063.1573486328125, "96": 1063.690283203125, "97": 1063.9552612304688, "98": 1063.9336669921875, "99": 1063.6957763671876, "100": 1063.5072021484375}, "RIGHT_MTP_Y": {"0": 792.2369384765625, "1": 794.8408874511719, "2": 797.46494140625, "3": 799.9807006835938, "4": 802.2619750976562, "5": 804.2240905761719, "6": 805.8310668945312, "7": 807.0817993164062, "8": 808.0189453125, "9": 808.7255859375, "10": 809.2742309570312, "11": 809.7225952148438, "12": 810.117333984375, "13": 810.4765563964844, "14": 810.801416015625, "15": 811.0865173339844, "16": 811.3260986328125, "17": 811.5173278808594, "18": 811.6634521484375, "19": 811.775, "20": 811.862060546875, "21": 811.9331176757812, "22": 811.99521484375, "23": 812.0514038085937, "24": 812.102685546875, "25": 812.150146484375, "26": 812.1955444335938, "27": 812.2415893554687, "28": 812.291162109375, "29": 812.3453979492188, "30": 812.403076171875, "31": 812.4596130371094, "32": 812.5092529296875, "33": 812.548046875, "34": 812.57578125, "35": 812.5972595214844, "36": 812.618603515625, "37": 812.64375, "38": 812.672998046875, "39": 812.7026245117188, "40": 812.7281494140625, "41": 812.7456298828125, "42": 812.7545654296875, "43": 812.7565856933594, "44": 812.754345703125, "45": 812.7510681152344, "46": 812.7486450195313, "47": 812.7471740722656, "48": 812.74443359375, "49": 812.7372253417968, "50": 812.72412109375, "51": 812.708544921875, "52": 812.7011474609375, "53": 812.7150451660157, "54": 812.7576904296875, "55": 812.8105163574219, "56": 812.8174926757813, "57": 812.6773559570313, "58": 812.2528076171875, "59": 811.4348876953125, "60": 810.16162109375, "61": 808.438818359375, "62": 806.4261352539063, "63": 804.3263549804688, "64": 802.380126953125, "65": 800.7983093261719, "66": 799.7174560546875, "67": 799.2258972167969, "68": 799.3604614257813, "69": 800.089306640625, "70": 801.3890991210938, "71": 803.2617248535156, "72": 805.6450073242188, "73": 808.5060424804688, "74": 811.81953125, "75": 815.5215759277344, "76": 819.5396850585937, "77": 823.8037658691406, "78": 828.234228515625, "79": 832.747216796875, "80": 837.2744140625, "81": 841.7499145507812, "82": 846.1199340820312, "83": 850.3337097167969, "84": 854.3306884765625, "85": 858.0595397949219, "86": 861.4698120117188, "87": 864.4956787109375, "88": 867.0659790039062, "89": 869.1425109863281, "90": 870.6903076171875, "91": 871.6799865722656, "92": 872.197802734375, "93": 872.3562622070312, "94": 872.319970703125, "95": 872.3082885742188, "96": 872.5385864257812, "97": 873.2218994140625, "98": 874.5389526367187, "99": 876.5624328613281, "100": 878.0173950195312}, "RIGHT_SHO_X": {"0": 1027.0615234375, "1": 1026.4076293945313, "2": 1025.6519775390625, "3": 1024.8179321289062, "4": 1023.9438598632812, "5": 1023.0814819335938, "6": 1022.2806640625, "7": 1021.5842895507812, "8": 1021.018896484375, "9": 1020.5801818847656, "10": 1020.2471923828125, "11": 1019.9860412597657, "12": 1019.7500366210937, "13": 1019.505126953125, "14": 1019.2297119140625, "15": 1018.9205627441406, "16": 1018.5872192382812, "17": 1018.2442565917969, "18": 1017.9072875976562, "19": 1017.5880859375, "20": 1017.2955322265625, "21": 1017.0396484375, "22": 1016.8258666992188, "23": 1016.6605895996094, "24": 1016.5499267578125, "25": 1016.4935302734375, "26": 1016.4871337890625, "27": 1016.5262939453125, "28": 1016.6059326171875, "29": 1016.720263671875, "30": 1016.8668823242188, "31": 1017.0460632324218, "32": 1017.25419921875, "33": 1017.4884704589844, "34": 1017.7458984375, "35": 1018.0234375, "36": 1018.3217895507812, "37": 1018.6483703613281, "38": 1019.0172973632813, "39": 1019.4430358886718, "40": 1019.9395751953125, "41": 1020.5189086914063, "42": 1021.1732299804687, "43": 1021.8898559570313, "44": 1022.6520141601562, "45": 1023.4420166015625, "46": 1024.2514770507812, "47": 1025.0841796875, "48": 1025.955224609375, "49": 1026.8827514648438, "50": 1027.884765625, "51": 1028.977685546875, "52": 1030.1565673828125, "53": 1031.4094116210938, "54": 1032.7162109375, "55": 1034.0474853515625, "56": 1035.3746337890625, "57": 1036.6700073242187, "58": 1037.906005859375, "59": 1039.0610473632812, "60": 1040.1148681640625, "61": 1041.0460327148437, "62": 1041.85654296875, "63": 1042.5550415039063, "64": 1043.1595947265625, "65": 1043.7017822265625, "66": 1044.211328125, "67": 1044.709521484375, "68": 1045.2091796875, "69": 1045.7136352539062, "70": 1046.2208251953125, "71": 1046.7265625, "72": 1047.2256103515624, "73": 1047.7129272460938, "74": 1048.1807861328125, "75": 1048.62109375, "76": 1049.0254150390624, "77": 1049.3851806640625, "78": 1049.694677734375, "79": 1049.9554809570313, "80": 1050.172119140625, "81": 1050.3507202148437, "82": 1050.50302734375, "83": 1050.6374389648438, "84": 1050.758837890625, "85": 1050.8687133789062, "86": 1050.9639892578125, "87": 1051.03681640625, "88": 1051.07568359375, "89": 1051.0694091796875, "90": 1051.0048828125, "91": 1050.865234375, "92": 1050.6446533203125, "93": 1050.33857421875, "94": 1049.9451171875, "95": 1049.4717407226562, "96": 1048.9267578125, "97": 1048.3114135742187, "98": 1047.618896484375, "99": 1046.8377563476563, "100": 1046.3507080078125}, "RIGHT_SHO_Y": {"0": 441.2934875488281, "1": 441.5367462158203, "2": 441.7146850585938, "3": 441.84088439941405, "4": 441.92661743164064, "5": 441.9786834716797, "6": 441.9928771972656, "7": 441.9521881103516, "8": 441.8307250976562, "9": 441.6075836181641, "10": 441.26617431640625, "11": 440.79331970214844, "12": 440.2030029296875, "13": 439.5118896484375, "14": 438.74082641601564, "15": 437.91790771484375, "16": 437.0684509277344, "17": 436.2140838623047, "18": 435.375, "19": 434.5676605224609, "20": 433.80670166015625, "21": 433.10866394042966, "22": 432.4805541992188, "23": 431.9292388916016, "24": 431.4614562988281, "25": 431.07594299316406, "26": 430.7684387207031, "27": 430.5356903076172, "28": 430.37314453125, "29": 430.27265014648435, "30": 430.22979736328125, "31": 430.2447174072266, "32": 430.31309814453124, "33": 430.4355010986328, "34": 430.61614379882815, "35": 430.856689453125, "36": 431.1579956054687, "37": 431.5213592529297, "38": 431.944677734375, "39": 432.4187286376953, "40": 432.93304443359375, "41": 433.47447814941404, "42": 434.02492065429686, "43": 434.5688201904297, "44": 435.0924865722656, "45": 435.5879821777344, "46": 436.0522094726563, "47": 436.4823944091797, "48": 436.8729248046875, "49": 437.21453552246095, "50": 437.4891662597656, "51": 437.66437072753905, "52": 437.7129638671875, "53": 437.602880859375, "54": 437.2981689453125, "55": 436.7835388183594, "56": 436.0593505859375, "57": 435.13483276367185, "58": 434.037109375, "59": 432.8155517578125, "60": 431.5198669433594, "61": 430.2036895751953, "62": 428.9187255859375, "63": 427.7038818359375, "64": 426.5911560058594, "65": 425.5952911376953, "66": 424.72059326171876, "67": 423.97003479003905, "68": 423.34337158203124, "69": 422.8321075439453, "70": 422.43084716796875, "71": 422.1366302490234, "72": 421.92979125976564, "73": 421.7919006347656, "74": 421.7018737792969, "75": 421.6348419189453, "76": 421.57142333984376, "77": 421.50050964355466, "78": 421.4213500976563, "79": 421.34422607421874, "80": 421.28607177734375, "81": 421.2698577880859, "82": 421.31163330078124, "83": 421.42286376953126, "84": 421.6111083984375, "85": 421.87339782714844, "86": 422.2030517578125, "87": 422.5947723388672, "88": 423.0437072753906, "89": 423.54465637207034, "90": 424.0981750488281, "91": 424.711474609375, "92": 425.386083984375, "93": 426.1236145019531, "94": 426.922119140625, "95": 427.7698059082031, "96": 428.6516967773437, "97": 429.552978515625, "98": 430.45751953125, "99": 431.3483123779297, "100": 431.8392028808594}, "RIGHT_WRIST_X": {"0": 1001.5926513671875, "1": 1001.2912536621094, "2": 1000.9707763671875, "3": 1000.6318969726562, "4": 1000.2725708007813, "5": 999.888916015625, "6": 999.4746948242188, "7": 999.0207641601562, "8": 998.5180419921875, "9": 997.9643188476563, "10": 997.3623657226562, "11": 996.7210144042969, "12": 996.0602294921875, "13": 995.3999938964844, "14": 994.7604858398438, "15": 994.1564636230469, "16": 993.595166015625, "17": 993.07841796875, "18": 992.60146484375, "19": 992.1527038574219, "20": 991.7202758789062, "21": 991.2936340332031, "22": 990.8673095703125, "23": 990.4439025878906, "24": 990.0337768554688, "25": 989.6509094238281, "26": 989.3075317382812, "27": 989.0125366210938, "28": 988.7690307617188, "29": 988.5729125976562, "30": 988.4201049804688, "31": 988.308740234375, "32": 988.2336181640625, "33": 988.1935974121094, "34": 988.190478515625, "35": 988.2252502441406, "36": 988.2989624023437, "37": 988.4133361816406, "38": 988.5687622070312, "39": 988.7620178222656, "40": 988.9912719726562, "41": 989.2574462890625, "42": 989.5591430664062, "43": 989.8986999511719, "44": 990.28134765625, "45": 990.7107849121094, "46": 991.1905395507813, "47": 991.7250549316407, "48": 992.317724609375, "49": 992.9665710449219, "50": 993.6692504882812, "51": 994.4231628417969, "52": 995.2173583984375, "53": 996.0427551269531, "54": 996.8919311523438, "55": 997.7592163085938, "56": 998.6443481445312, "57": 999.5526184082031, "58": 1000.4925903320312, "59": 1001.4704162597657, "60": 1002.4898681640625, "61": 1003.5513244628906, "62": 1004.6436889648437, "63": 1005.7526428222657, "64": 1006.8587036132812, "65": 1007.9401550292969, "66": 1008.97841796875, "67": 1009.9584899902344, "68": 1010.8724609375, "69": 1011.7242858886718, "70": 1012.5211181640625, "71": 1013.2704223632812, "72": 1013.9841430664062, "73": 1014.6690979003906, "74": 1015.3287963867188, "75": 1015.966552734375, "76": 1016.5841674804688, "77": 1017.1814147949219, "78": 1017.7567260742187, "79": 1018.3088562011719, "80": 1018.8353881835938, "81": 1019.3323791503906, "82": 1019.7994750976562, "83": 1020.2353759765625, "84": 1020.6373779296875, "85": 1021.0039978027344, "86": 1021.3333251953125, "87": 1021.6213806152343, "88": 1021.8632446289063, "89": 1022.0562744140625, "90": 1022.1957397460938, "91": 1022.2725463867188, "92": 1022.2845581054687, "93": 1022.2269714355468, "94": 1022.09423828125, "95": 1021.8877258300781, "96": 1021.6117065429687, "97": 1021.2690612792969, "98": 1020.8626586914063, "99": 1020.3971069335937, "100": 1020.1085205078125}, "RIGHT_WRIST_Y": {"0": 579.5303344726562, "1": 580.282568359375, "2": 580.9800537109375, "3": 581.6255737304688, "4": 582.2221557617188, "5": 582.7756958007812, "6": 583.2890625, "7": 583.7579284667969, "8": 584.1701049804688, "9": 584.5101318359375, "10": 584.7578735351562, "11": 584.8870971679687, "12": 584.8903442382813, "13": 584.7626403808594, "14": 584.5031494140625, "15": 584.1261901855469, "16": 583.6495727539062, "17": 583.0879272460937, "18": 582.4549072265625, "19": 581.764013671875, "20": 581.022705078125, "21": 580.2348083496094, "22": 579.4104370117187, "23": 578.5598571777343, "24": 577.697119140625, "25": 576.8399658203125, "26": 576.0045166015625, "27": 575.2045227050781, "28": 574.4502319335937, "29": 573.7466857910156, "30": 573.1002807617188, "31": 572.5238464355468, "32": 572.0259399414062, "33": 571.6212829589844, "34": 571.3312377929688, "35": 571.1710510253906, "36": 571.1530151367188, "37": 571.2906921386718, "38": 571.5921508789063, "39": 572.0498474121093, "40": 572.6565551757812, "41": 573.4084716796875, "42": 574.2831787109375, "43": 575.266455078125, "44": 576.3480834960938, "45": 577.5133972167969, "46": 578.7492797851562, "47": 580.0442687988282, "48": 581.382666015625, "49": 582.741552734375, "50": 584.0938720703125, "51": 585.4013916015625, "52": 586.6235107421875, "53": 587.7147888183594, "54": 588.6205688476563, "55": 589.3012084960938, "56": 589.7332885742187, "57": 589.9047119140625, "58": 589.8284545898438, "59": 589.5526306152344, "60": 589.1279296875, "61": 588.6047180175781, "62": 588.0363891601562, "63": 587.4561157226562, "64": 586.8862182617188, "65": 586.3398132324219, "66": 585.824267578125, "67": 585.3462341308593, "68": 584.9123413085938, "69": 584.5265014648437, "70": 584.1939086914062, "71": 583.922119140625, "72": 583.7109619140625, "73": 583.5619934082031, "74": 583.4781005859375, "75": 583.4582824707031, "76": 583.5014526367188, "77": 583.6093322753907, "78": 583.78349609375, "79": 584.0218139648438, "80": 584.3251953125, "81": 584.6998352050781, "82": 585.1462158203125, "83": 585.6699829101562, "84": 586.2803588867188, "85": 586.9803161621094, "86": 587.7701049804688, "87": 588.6508483886719, "88": 589.6214233398438, "89": 590.6744201660156, "90": 591.8048095703125, "91": 593.0096313476563, "92": 594.2756225585938, "93": 595.5919494628906, "94": 596.9476928710938, "95": 598.33056640625, "96": 599.7325073242188, "97": 601.1511901855469, "98": 602.5881469726562, "99": 604.0440185546875, "100": 604.8743286132812}}, "4": {"LEFT_ANKLE_X": {"0": 1129.5947265625, "1": 1129.408173828125, "2": 1129.3316552734375, "3": 1129.4095703125, "4": 1129.61826171875, "5": 1129.9067138671876, "6": 1130.2018994140626, "7": 1130.4490869140625, "8": 1130.63091796875, "9": 1130.757646484375, "10": 1130.8575439453125, "11": 1130.9540625, "12": 1131.0572509765625, "13": 1131.1644287109375, "14": 1131.266845703125, "15": 1131.3573974609376, "16": 1131.433525390625, "17": 1131.4974462890625, "18": 1131.551220703125, "19": 1131.5957958984375, "20": 1131.628515625, "21": 1131.6473779296875, "22": 1131.6515673828126, "23": 1131.645859375, "24": 1131.6380126953125, "25": 1131.6358642578125, "26": 1131.6442431640626, "27": 1131.66, "28": 1131.675556640625, "29": 1131.680224609375, "30": 1131.6612548828125, "31": 1131.609716796875, "32": 1131.516064453125, "33": 1131.37814453125, "34": 1131.19572265625, "35": 1130.9770751953124, "36": 1130.7341845703124, "37": 1130.4831201171876, "38": 1130.2407373046874, "39": 1130.0212158203126, "40": 1129.834033203125, "41": 1129.6835986328124, "42": 1129.5675390625, "43": 1129.4815576171875, "44": 1129.41802734375, "45": 1129.371875, "46": 1129.34015625, "47": 1129.32650390625, "48": 1129.3368310546875, "49": 1129.3820458984376, "50": 1129.4666748046875, "51": 1129.5974609375, "52": 1129.771962890625, "53": 1129.998037109375, "54": 1130.2872802734375, "55": 1130.6765380859374, "56": 1131.2053662109374, "57": 1131.9255126953126, "58": 1132.850224609375, "59": 1133.9625439453125, "60": 1135.186083984375, "61": 1136.41494140625, "62": 1137.542724609375, "63": 1138.4964453125, "64": 1139.2591748046875, "65": 1139.8653564453125, "66": 1140.373984375, "67": 1140.850107421875, "68": 1141.344345703125, "69": 1141.8881005859375, "70": 1142.4984130859375, "71": 1143.1726025390626, "72": 1143.9055712890624, "73": 1144.6841650390625, "74": 1145.5043798828126, "75": 1146.361572265625, "76": 1147.2623291015625, "77": 1148.2103759765625, "78": 1149.2190380859374, "79": 1150.297568359375, "80": 1151.4692138671876, "81": 1152.7542578125, "82": 1154.189345703125, "83": 1155.794658203125, "84": 1157.5840576171875, "85": 1159.5296142578125, "86": 1161.57095703125, "87": 1163.609765625, "88": 1165.52994140625, "89": 1167.2261669921875, "90": 1168.6310791015626, "91": 1169.7223828125, "92": 1170.5293212890624, "93": 1171.0862451171874, "94": 1171.430556640625, "95": 1171.5564453125, "96": 1171.454306640625, "97": 1171.092470703125, "98": 1170.4956494140624, "99": 1169.71236328125, "100": 1169.20556640625}, "LEFT_ANKLE_Y": {"0": 806.7054443359375, "1": 808.2692651367188, "2": 809.72966796875, "3": 810.98658203125, "4": 811.99609375, "5": 812.7261108398437, "6": 813.2119360351562, "7": 813.4932446289063, "8": 813.6376928710938, "9": 813.698212890625, "10": 813.7180786132812, "11": 813.721220703125, "12": 813.7184130859375, "13": 813.7132202148438, "14": 813.7071923828125, "15": 813.7029418945312, "16": 813.7037963867188, "17": 813.7121118164063, "18": 813.7282495117188, "19": 813.7495043945313, "20": 813.771435546875, "21": 813.788828125, "22": 813.7967236328125, "23": 813.7926245117187, "24": 813.7742431640625, "25": 813.742919921875, "26": 813.7003247070312, "27": 813.6526318359375, "28": 813.6078735351563, "29": 813.5750268554688, "30": 813.5631103515625, "31": 813.5751000976562, "32": 813.6104345703125, "33": 813.6613818359375, "34": 813.7180834960938, "35": 813.7708984375, "36": 813.8129711914063, "37": 813.840478515625, "38": 813.8507885742188, "39": 813.8413623046876, "40": 813.8089599609375, "41": 813.7496557617187, "42": 813.6604418945312, "43": 813.5377172851563, "44": 813.3800073242187, "45": 813.1823974609375, "46": 812.940771484375, "47": 812.6430786132812, "48": 812.2812646484375, "49": 811.837607421875, "50": 811.3046875, "51": 810.6581591796875, "52": 809.8873291015625, "53": 808.961259765625, "54": 807.87470703125, "55": 806.6159912109375, "56": 805.2073388671876, "57": 803.6651245117188, "58": 802.0104956054687, "59": 800.2350732421875, "60": 798.3177124023438, "61": 796.2340063476563, "62": 794.0029809570312, "63": 791.7015478515625, "64": 789.455693359375, "65": 787.4018798828125, "66": 785.6530810546875, "67": 784.2763842773437, "68": 783.3396484375, "69": 782.8960205078125, "70": 783.0525512695312, "71": 783.8654125976562, "72": 785.4271142578125, "73": 787.7058520507812, "74": 790.7158081054688, "75": 794.350341796875, "76": 798.5932177734375, "77": 803.3440258789062, "78": 808.5921459960938, "79": 814.2661157226562, "80": 820.3478881835938, "81": 826.7676489257813, "82": 833.4742993164062, "83": 840.372880859375, "84": 847.3579028320312, "85": 854.2977661132812, "86": 861.0424658203125, "87": 867.4436401367187, "88": 873.3558471679688, "89": 878.6639990234376, "90": 883.2994262695312, "91": 887.235107421875, "92": 890.5256079101563, "93": 893.254677734375, "94": 895.584482421875, "95": 897.6743896484375, "96": 899.6986401367187, "97": 901.7850708007812, "98": 903.9922827148438, "99": 906.3168237304687, "100": 907.7294921875}, "LEFT_ELBOW_X": {"0": 1153.5157470703125, "1": 1155.025908203125, "2": 1156.609560546875, "3": 1158.2652197265625, "4": 1159.9742822265625, "5": 1161.7169189453125, "6": 1163.4641162109374, "7": 1165.1871923828126, "8": 1166.865419921875, "9": 1168.4878955078125, "10": 1170.063427734375, "11": 1171.612685546875, "12": 1173.1627392578125, "13": 1174.7357373046875, "14": 1176.340869140625, "15": 1177.972802734375, "16": 1179.6168310546875, "17": 1181.2534716796874, "18": 1182.863076171875, "19": 1184.43029296875, "20": 1185.9390380859375, "21": 1187.37970703125, "22": 1188.737509765625, "23": 1190.0094677734376, "24": 1191.186884765625, "25": 1192.279541015625, "26": 1193.2896826171875, "27": 1194.234599609375, "28": 1195.1209619140625, "29": 1195.9603662109375, "30": 1196.7547607421875, "31": 1197.5084326171875, "32": 1198.220390625, "33": 1198.892880859375, "34": 1199.523955078125, "35": 1200.1130615234374, "36": 1200.65515625, "37": 1201.1452587890626, "38": 1201.577236328125, "39": 1201.9462939453124, "40": 1202.24990234375, "41": 1202.486513671875, "42": 1202.65833984375, "43": 1202.766611328125, "44": 1202.8184619140625, "45": 1202.819287109375, "46": 1202.7792822265626, "47": 1202.703369140625, "48": 1202.5964111328126, "49": 1202.453779296875, "50": 1202.2701416015625, "51": 1202.0294140625, "52": 1201.72240234375, "53": 1201.328671875, "54": 1200.8395849609376, "55": 1200.2348388671876, "56": 1199.509140625, "57": 1198.651572265625, "58": 1197.6738134765626, "59": 1196.5956982421876, "60": 1195.460888671875, "61": 1194.32578125, "62": 1193.2518359375, "63": 1192.2960302734375, "64": 1191.497431640625, "65": 1190.8701416015624, "66": 1190.4071923828126, "67": 1190.0778662109376, "68": 1189.848310546875, "69": 1189.678515625, "70": 1189.539111328125, "71": 1189.4042138671875, "72": 1189.2531103515626, "73": 1189.0692724609376, "74": 1188.8358642578125, "75": 1188.550537109375, "76": 1188.21580078125, "77": 1187.8519189453125, "78": 1187.482705078125, "79": 1187.1353125, "80": 1186.83779296875, "81": 1186.6074560546874, "82": 1186.46302734375, "83": 1186.4145458984376, "84": 1186.4793408203125, "85": 1186.6693603515625, "86": 1187.0008154296875, "87": 1187.4814013671876, "88": 1188.1154833984374, "89": 1188.898896484375, "90": 1189.821044921875, "91": 1190.871357421875, "92": 1192.0355224609375, "93": 1193.307138671875, "94": 1194.6765087890626, "95": 1196.1425048828125, "96": 1197.697392578125, "97": 1199.3441845703126, "98": 1201.0791162109374, "99": 1202.91529296875, "100": 1204.058837890625}, "LEFT_ELBOW_Y": {"0": 505.33203125, "1": 505.96241455078126, "2": 506.5818701171875, "3": 507.17256225585936, "4": 507.7100622558594, "5": 508.1534362792969, "6": 508.4680187988281, "7": 508.6112451171875, "8": 508.56805419921875, "9": 508.3311755371094, "10": 507.92657470703125, "11": 507.3923681640625, "12": 506.78293579101563, "13": 506.15476806640623, "14": 505.55888427734374, "15": 505.034033203125, "16": 504.6052404785156, "17": 504.2807934570312, "18": 504.0630834960937, "19": 503.94138671875, "20": 503.9079650878906, "21": 503.94597412109374, "22": 504.04572021484375, "23": 504.192275390625, "24": 504.3787060546875, "25": 504.5948181152344, "26": 504.8368896484375, "27": 505.09941650390624, "28": 505.3831896972656, "29": 505.6887841796875, "30": 506.0216918945313, "31": 506.38517578125, "32": 506.7853625488281, "33": 507.2242224121094, "34": 507.7045593261719, "35": 508.2240905761719, "36": 508.77892822265625, "37": 509.36139404296875, "38": 509.9631091308594, "39": 510.57664306640623, "40": 511.1969787597656, "41": 511.8224255371094, "42": 512.4535522460938, "43": 513.0923950195313, "44": 513.7405615234375, "45": 514.3997680664063, "46": 515.06982421875, "47": 515.7501953125, "48": 516.4368139648437, "49": 517.1227197265625, "50": 517.79638671875, "51": 518.43830078125, "52": 519.0279638671875, "53": 519.5316430664062, "54": 519.9226025390625, "55": 520.1573364257813, "56": 520.20923828125, "57": 520.0377880859374, "58": 519.6307202148438, "59": 518.9757763671874, "60": 518.0962524414062, "61": 517.0276708984375, "62": 515.828525390625, "63": 514.5632397460937, "64": 513.2953442382812, "65": 512.0800720214844, "66": 510.9604064941406, "67": 509.96183349609373, "68": 509.10045654296874, "69": 508.37172729492187, "70": 507.77064208984376, "71": 507.27644409179686, "72": 506.87794921875, "73": 506.55587280273437, "74": 506.3041625976563, "75": 506.1100158691406, "76": 505.97111083984373, "77": 505.877998046875, "78": 505.8304699707031, "79": 505.8249768066406, "80": 505.8663269042969, "81": 505.95628540039064, "82": 506.1024499511719, "83": 506.30737548828125, "84": 506.5765222167969, "85": 506.90977172851564, "86": 507.30839477539064, "87": 507.7711877441406, "88": 508.2990026855469, "89": 508.89394409179687, "90": 509.5587524414062, "91": 510.29693115234375, "92": 511.10658081054686, "93": 511.98376342773435, "94": 512.9149047851563, "95": 513.88544921875, "96": 514.875595703125, "97": 515.8689013671875, "98": 516.8521435546875, "99": 517.81529296875, "100": 518.3788452148438}, "LEFT_HIP_X": {"0": 1121.5684814453125, "1": 1122.514970703125, "2": 1123.436953125, "3": 1124.3306494140625, "4": 1125.2172509765626, "5": 1126.13759765625, "6": 1127.1350341796874, "7": 1128.248544921875, "8": 1129.4811279296875, "9": 1130.8096484375, "10": 1132.1796142578125, "11": 1133.5278271484376, "12": 1134.8008740234375, "13": 1135.9666162109374, "14": 1137.0208154296874, "15": 1137.981787109375, "16": 1138.877431640625, "17": 1139.7380126953126, "18": 1140.584990234375, "19": 1141.429921875, "20": 1142.273486328125, "21": 1143.1095361328125, "22": 1143.9288330078125, "23": 1144.7260791015624, "24": 1145.4975830078124, "25": 1146.2467041015625, "26": 1146.975029296875, "27": 1147.6867333984376, "28": 1148.379326171875, "29": 1149.047392578125, "30": 1149.6766357421875, "31": 1150.25513671875, "32": 1150.770048828125, "33": 1151.22228515625, "34": 1151.6174462890624, "35": 1151.9698486328125, "36": 1152.292255859375, "37": 1152.595068359375, "38": 1152.8841162109375, "39": 1153.1623046875, "40": 1153.4308349609375, "41": 1153.6886962890626, "42": 1153.932685546875, "43": 1154.1555615234374, "44": 1154.349814453125, "45": 1154.5058349609376, "46": 1154.6186767578124, "47": 1154.6817529296875, "48": 1154.695693359375, "49": 1154.656904296875, "50": 1154.5697021484375, "51": 1154.4322021484375, "52": 1154.25095703125, "53": 1154.026884765625, "54": 1153.767529296875, "55": 1153.4761474609375, "56": 1153.1583984375, "57": 1152.8140478515625, "58": 1152.4409814453124, "59": 1152.0323046875, "60": 1151.5848876953125, "61": 1151.1029833984376, "62": 1150.605693359375, "63": 1150.126025390625, "64": 1149.7058642578124, "65": 1149.3858642578125, "66": 1149.1968115234374, "67": 1149.1456591796875, "68": 1149.2226953125, "69": 1149.3938818359375, "70": 1149.624365234375, "71": 1149.878994140625, "72": 1150.1393017578125, "73": 1150.401396484375, "74": 1150.6729052734374, "75": 1150.9619140625, "76": 1151.272744140625, "77": 1151.600712890625, "78": 1151.942099609375, "79": 1152.29556640625, "80": 1152.667529296875, "81": 1153.0659814453124, "82": 1153.500263671875, "83": 1153.974072265625, "84": 1154.4893798828125, "85": 1155.0421142578125, "86": 1155.6269482421876, "87": 1156.234501953125, "88": 1156.8541796875, "89": 1157.47625, "90": 1158.0965087890625, "91": 1158.719599609375, "92": 1159.3598974609374, "93": 1160.0381689453125, "94": 1160.7713525390625, "95": 1161.5728759765625, "96": 1162.4398388671875, "97": 1163.366474609375, "98": 1164.335830078125, "99": 1165.3360302734375, "100": 1165.9417724609375}, "LEFT_HIP_Y": {"0": 569.3271484375, "1": 569.9783569335938, "2": 570.5956298828125, "3": 571.1466772460938, "4": 571.5819384765625, "5": 571.81845703125, "6": 571.7973608398438, "7": 571.4671630859375, "8": 570.8531323242188, "9": 570.0187353515626, "10": 569.0799682617187, "11": 568.159365234375, "12": 567.35966796875, "13": 566.7459619140625, "14": 566.3362524414063, "15": 566.1085205078125, "16": 566.020234375, "17": 566.0169506835938, "18": 566.0543872070313, "19": 566.1001635742188, "20": 566.140576171875, "21": 566.177978515625, "22": 566.2261108398437, "23": 566.3014111328125, "24": 566.4204858398438, "25": 566.5862426757812, "26": 566.7993017578125, "27": 567.0478833007812, "28": 567.3255908203125, "29": 567.6275439453125, "30": 567.9607666015625, "31": 568.3353173828125, "32": 568.7673706054687, "33": 569.2642626953125, "34": 569.830615234375, "35": 570.4606811523438, "36": 571.1481103515625, "37": 571.8838354492187, "38": 572.6600854492187, "39": 573.4686157226563, "40": 574.3006469726563, "41": 575.148505859375, "42": 576.0062255859375, "43": 576.872158203125, "44": 577.7476611328125, "45": 578.6371459960938, "46": 579.5441870117188, "47": 580.4732885742187, "48": 581.4235034179687, "49": 582.391796875, "50": 583.3674926757812, "51": 584.3338818359375, "52": 585.2692211914062, "53": 586.1386596679688, "54": 586.9077587890625, "55": 587.5219970703125, "56": 587.941923828125, "57": 588.1177075195312, "58": 588.0389575195312, "59": 587.7061572265625, "60": 587.163818359375, "61": 586.471044921875, "62": 585.7022436523438, "63": 584.9264013671875, "64": 584.1956274414063, "65": 583.5388793945312, "66": 582.96396484375, "67": 582.4605883789062, "68": 582.0142504882813, "69": 581.6067016601562, "70": 581.226318359375, "71": 580.8652490234375, "72": 580.5256372070312, "73": 580.2149389648438, "74": 579.9510327148438, "75": 579.747802734375, "76": 579.626552734375, "77": 579.59048828125, "78": 579.6474487304688, "79": 579.7873608398437, "80": 580.0085205078125, "81": 580.3027783203125, "82": 580.6734838867187, "83": 581.1203393554688, "84": 581.647841796875, "85": 582.2529663085937, "86": 582.9336279296875, "87": 583.6861328125, "88": 584.5127709960938, "89": 585.4210424804687, "90": 586.4210083007813, "91": 587.5219799804687, "92": 588.7220751953125, "93": 590.0127954101563, "94": 591.370322265625, "95": 592.7690795898437, "96": 594.178818359375, "97": 595.5730981445313, "98": 596.9309741210938, "99": 598.2302783203126, "100": 598.9734497070312}, "LEFT_KNEE_X": {"0": 1122.767822265625, "1": 1123.04529296875, "2": 1123.3778125, "3": 1123.837490234375, "4": 1124.4632275390625, "5": 1125.274951171875, "6": 1126.22775390625, "7": 1127.2513671875, "8": 1128.2555419921875, "9": 1129.1635986328124, "10": 1129.941357421875, "11": 1130.593291015625, "12": 1131.1580029296874, "13": 1131.680517578125, "14": 1132.1937060546875, "15": 1132.708837890625, "16": 1133.21869140625, "17": 1133.70798828125, "18": 1134.1630517578126, "19": 1134.5800048828125, "20": 1134.9597900390625, "21": 1135.3102099609375, "22": 1135.6381884765624, "23": 1135.95439453125, "24": 1136.2691015625, "25": 1136.5924072265625, "26": 1136.9304443359374, "27": 1137.2793701171875, "28": 1137.626953125, "29": 1137.954619140625, "30": 1138.2412841796875, "31": 1138.4755126953125, "32": 1138.6498046875, "33": 1138.7680859375, "34": 1138.8336572265625, "35": 1138.853369140625, "36": 1138.833828125, "37": 1138.787197265625, "38": 1138.7311083984375, "39": 1138.6871435546875, "40": 1138.675830078125, "41": 1138.710009765625, "42": 1138.7901611328125, "43": 1138.9069482421876, "44": 1139.0420654296875, "45": 1139.176416015625, "46": 1139.295078125, "47": 1139.389580078125, "48": 1139.460615234375, "49": 1139.5102197265626, "50": 1139.544677734375, "51": 1139.5697509765625, "52": 1139.5994140625, "53": 1139.663388671875, "54": 1139.8088037109376, "55": 1140.117431640625, "56": 1140.6677197265626, "57": 1141.5536376953125, "58": 1142.80484375, "59": 1144.41296875, "60": 1146.27939453125, "61": 1148.259521484375, "62": 1150.1818505859376, "63": 1151.8895947265626, "64": 1153.2793603515624, "65": 1154.32216796875, "66": 1155.0537548828124, "67": 1155.5671875, "68": 1155.96064453125, "69": 1156.32568359375, "70": 1156.7218994140626, "71": 1157.173525390625, "72": 1157.6778271484375, "73": 1158.2040869140626, "74": 1158.713857421875, "75": 1159.1763916015625, "76": 1159.57123046875, "77": 1159.9075732421875, "78": 1160.2030615234376, "79": 1160.4886474609375, "80": 1160.791650390625, "81": 1161.1260498046875, "82": 1161.488427734375, "83": 1161.8524609375, "84": 1162.1753271484374, "85": 1162.413232421875, "86": 1162.5321923828126, "87": 1162.53005859375, "88": 1162.4367529296876, "89": 1162.3095263671876, "90": 1162.21357421875, "91": 1162.2010107421875, "92": 1162.2917578125, "93": 1162.4768701171874, "94": 1162.7193701171875, "95": 1162.97841796875, "96": 1163.217783203125, "97": 1163.4123193359376, "98": 1163.55326171875, "99": 1163.6367138671876, "100": 1163.6663818359375}, "LEFT_KNEE_Y": {"0": 691.1704711914062, "1": 692.5206298828125, "2": 693.8714306640625, "3": 695.12482421875, "4": 696.1728271484375, "5": 696.9021606445312, "6": 697.2896630859375, "7": 697.3553125, "8": 697.20216796875, "9": 696.9406469726563, "10": 696.6744873046875, "11": 696.4719311523437, "12": 696.3601123046875, "13": 696.337080078125, "14": 696.3842041015625, "15": 696.4790161132812, "16": 696.6038696289063, "17": 696.7461376953125, "18": 696.8997729492188, "19": 697.0626000976563, "20": 697.237109375, "21": 697.4262231445313, "22": 697.6334497070312, "23": 697.8577416992188, "24": 698.0979052734375, "25": 698.3505859375, "26": 698.6171142578125, "27": 698.899755859375, "28": 699.2055639648438, "29": 699.5385424804688, "30": 699.90517578125, "31": 700.3074487304688, "32": 700.7501611328125, "33": 701.233671875, "34": 701.7590380859375, "35": 702.3219848632813, "36": 702.9177001953125, "37": 703.5404077148437, "38": 704.18796875, "39": 704.8629296875, "40": 705.5715698242187, "41": 706.3213305664062, "42": 707.1151904296875, "43": 707.9526635742187, "44": 708.825654296875, "45": 709.7260375976563, "46": 710.6433544921875, "47": 711.5699487304687, "48": 712.4980151367188, "49": 713.4199609375, "50": 714.3291625976562, "51": 715.21876953125, "52": 716.0888500976563, "53": 716.9457446289063, "54": 717.8110913085937, "55": 718.7271484375, "56": 719.7477124023437, "57": 720.9440380859374, "58": 722.3578564453124, "59": 724.0016333007812, "60": 725.8098022460938, "61": 727.653330078125, "62": 729.3579516601562, "63": 730.7489770507813, "64": 731.7096875, "65": 732.2168090820312, "66": 732.3286572265625, "67": 732.17005859375, "68": 731.8584912109375, "69": 731.4879956054688, "70": 731.101708984375, "71": 730.7099877929687, "72": 730.3062084960937, "73": 729.8862451171875, "74": 729.4532446289063, "75": 729.0205688476562, "76": 728.608291015625, "77": 728.2376708984375, "78": 727.940302734375, "79": 727.7417724609375, "80": 727.6816284179688, "81": 727.782705078125, "82": 728.0771215820313, "83": 728.5715942382812, "84": 729.2765698242188, "85": 730.1825073242187, "86": 731.285029296875, "87": 732.5729418945313, "88": 734.0377197265625, "89": 735.6667407226563, "90": 737.4401611328125, "91": 739.3346582031251, "92": 741.3182836914062, "93": 743.359482421875, "94": 745.4199829101562, "95": 747.4626708984375, "96": 749.4591064453125, "97": 751.3969995117187, "98": 753.2975415039062, "99": 755.2025122070313, "100": 756.3587036132812}, "LEFT_MTP_X": {"0": 1145.3826904296875, "1": 1144.8373193359375, "2": 1144.274375, "3": 1143.800888671875, "4": 1143.4817919921875, "5": 1143.3466064453125, "6": 1143.3516357421875, "7": 1143.4296044921875, "8": 1143.5046826171874, "9": 1143.5293115234374, "10": 1143.495458984375, "11": 1143.4197607421875, "12": 1143.32888671875, "13": 1143.2443212890626, "14": 1143.17677734375, "15": 1143.1280517578125, "16": 1143.0961767578126, "17": 1143.0780712890626, "18": 1143.07171875, "19": 1143.074326171875, "20": 1143.0836669921875, "21": 1143.0981103515626, "22": 1143.1177294921874, "23": 1143.14357421875, "24": 1143.1784814453124, "25": 1143.2242431640625, "26": 1143.282744140625, "27": 1143.352216796875, "28": 1143.430234375, "29": 1143.5130419921875, "30": 1143.598388671875, "31": 1143.68544921875, "32": 1143.7740283203125, "33": 1143.8621728515625, "34": 1143.9455419921876, "35": 1144.0187744140626, "36": 1144.0781298828124, "37": 1144.1230224609376, "38": 1144.15501953125, "39": 1144.1759423828125, "40": 1144.18720703125, "41": 1144.1892822265625, "42": 1144.183984375, "43": 1144.173544921875, "44": 1144.161416015625, "45": 1144.1504150390624, "46": 1144.1421484375, "47": 1144.138017578125, "48": 1144.14041015625, "49": 1144.1549072265625, "50": 1144.1884765625, "51": 1144.2519189453126, "52": 1144.3490673828126, "53": 1144.4823583984376, "54": 1144.64115234375, "55": 1144.8111083984375, "56": 1144.97552734375, "57": 1145.1259765625, "58": 1145.2689404296875, "59": 1145.4246875, "60": 1145.618701171875, "61": 1145.8728759765625, "62": 1146.1932275390625, "63": 1146.5716650390625, "64": 1146.990458984375, "65": 1147.4291259765625, "66": 1147.8697412109375, "67": 1148.2957568359375, "68": 1148.6901611328126, "69": 1149.0405126953126, "70": 1149.3421630859375, "71": 1149.6135498046874, "72": 1149.896572265625, "73": 1150.25439453125, "74": 1150.7728564453125, "75": 1151.5125732421875, "76": 1152.5475830078126, "77": 1153.8780224609375, "78": 1155.5141259765626, "79": 1157.399970703125, "80": 1159.4958740234374, "81": 1161.7382373046876, "82": 1164.0877099609374, "83": 1166.50974609375, "84": 1168.987958984375, "85": 1171.50791015625, "86": 1174.048701171875, "87": 1176.5672216796875, "88": 1178.9936083984376, "89": 1181.244267578125, "90": 1183.247607421875, "91": 1184.964677734375, "92": 1186.41435546875, "93": 1187.64353515625, "94": 1188.7201025390625, "95": 1189.6696044921875, "96": 1190.470048828125, "97": 1191.019189453125, "98": 1191.2109375, "99": 1190.9150439453124, "100": 1190.5135498046875}, "LEFT_MTP_Y": {"0": 819.85595703125, "1": 822.48767578125, "2": 825.2887353515625, "3": 828.0162231445313, "4": 830.4728344726562, "5": 832.5104858398438, "6": 834.1109643554687, "7": 835.29138671875, "8": 836.1479614257812, "9": 836.7660864257813, "10": 837.2326904296875, "11": 837.6026782226562, "12": 837.910078125, "13": 838.1713745117188, "14": 838.395732421875, "15": 838.5908813476562, "16": 838.7640551757812, "17": 838.9234350585938, "18": 839.0758276367187, "19": 839.2274365234375, "20": 839.3816772460938, "21": 839.538251953125, "22": 839.69345703125, "23": 839.8414819335937, "24": 839.9753149414063, "25": 840.0907592773438, "26": 840.1835717773438, "27": 840.2560180664062, "28": 840.3109008789063, "29": 840.3559692382812, "30": 840.3999389648437, "31": 840.4520263671875, "32": 840.52083984375, "33": 840.6104516601563, "34": 840.720771484375, "35": 840.8444091796875, "36": 840.9697875976562, "37": 841.0847265625, "38": 841.1806201171875, "39": 841.2551489257812, "40": 841.3112670898438, "41": 841.353740234375, "42": 841.3873315429687, "43": 841.4148266601562, "44": 841.4385083007812, "45": 841.4602783203125, "46": 841.4823095703125, "47": 841.5057055664063, "48": 841.5288989257813, "49": 841.5469848632813, "50": 841.5538940429688, "51": 841.543818359375, "52": 841.5193725585938, "53": 841.4911791992188, "54": 841.47734375, "55": 841.4937622070313, "56": 841.5304174804687, "57": 841.5309008789062, "58": 841.3832592773438, "59": 840.9139404296875, "60": 839.9638671875, "61": 838.4174926757812, "62": 836.3049267578125, "63": 833.7963427734375, "64": 831.17697265625, "65": 828.768115234375, "66": 826.8465258789063, "67": 825.5802270507812, "68": 825.0688232421875, "69": 825.301962890625, "70": 826.2871459960937, "71": 827.9580297851562, "72": 830.3160131835938, "73": 833.2887573242188, "74": 836.8776391601563, "75": 840.9944458007812, "76": 845.6202490234375, "77": 850.6505224609375, "78": 856.0376123046875, "79": 861.6842138671875, "80": 867.528466796875, "81": 873.4903442382813, "82": 879.5055468749999, "83": 885.504033203125, "84": 891.402412109375, "85": 897.0980712890625, "86": 902.44130859375, "87": 907.2620166015624, "88": 911.3739086914063, "89": 914.6355078125, "90": 916.9934204101562, "91": 918.4806762695313, "92": 919.2523022460938, "93": 919.5015478515625, "94": 919.4956420898437, "95": 919.51064453125, "96": 919.82748046875, "97": 920.7305590820313, "98": 922.3676391601563, "99": 924.8490063476563, "100": 926.6673583984375}, "LEFT_SHO_X": {"0": 1134.734130859375, "1": 1136.657744140625, "2": 1138.718466796875, "3": 1140.90845703125, "4": 1143.182119140625, "5": 1145.4806640625, "6": 1147.726962890625, "7": 1149.838798828125, "8": 1151.761689453125, "9": 1153.4608544921875, "10": 1154.9505859375, "11": 1156.2658642578126, "12": 1157.4617431640625, "13": 1158.590322265625, "14": 1159.6933837890624, "15": 1160.7989013671875, "16": 1161.9218994140624, "17": 1163.0669140625, "18": 1164.2311083984375, "19": 1165.4042529296876, "20": 1166.5712890625, "21": 1167.715576171875, "22": 1168.819755859375, "23": 1169.87439453125, "24": 1170.86912109375, "25": 1171.806396484375, "26": 1172.6835107421875, "27": 1173.509169921875, "28": 1174.2840673828125, "29": 1175.014765625, "30": 1175.700439453125, "31": 1176.3447900390624, "32": 1176.9481982421876, "33": 1177.5149560546874, "34": 1178.0457958984375, "35": 1178.54052734375, "36": 1178.9930224609375, "37": 1179.3959765625, "38": 1179.7409765625, "39": 1180.02341796875, "40": 1180.24306640625, "41": 1180.403076171875, "42": 1180.510537109375, "43": 1180.570361328125, "44": 1180.588564453125, "45": 1180.565087890625, "46": 1180.50087890625, "47": 1180.3915576171876, "48": 1180.2371923828125, "49": 1180.0318994140625, "50": 1179.7752685546875, "51": 1179.45572265625, "52": 1179.0678271484376, "53": 1178.59421875, "54": 1178.0326904296876, "55": 1177.38125, "56": 1176.66185546875, "57": 1175.904140625, "58": 1175.1473193359375, "59": 1174.4263232421874, "60": 1173.76162109375, "61": 1173.159287109375, "62": 1172.6091796875, "63": 1172.0938525390625, "64": 1171.5956787109376, "65": 1171.102099609375, "66": 1170.6098681640624, "67": 1170.1232763671876, "68": 1169.6513427734376, "69": 1169.202646484375, "70": 1168.786083984375, "71": 1168.4060205078124, "72": 1168.070087890625, "73": 1167.7808349609375, "74": 1167.5462939453125, "75": 1167.3656005859375, "76": 1167.2430810546875, "77": 1167.1724853515625, "78": 1167.1558935546875, "79": 1167.1903076171875, "80": 1167.2828857421875, "81": 1167.435810546875, "82": 1167.6564599609376, "83": 1167.94416015625, "84": 1168.300654296875, "85": 1168.723486328125, "86": 1169.2152880859376, "87": 1169.780419921875, "88": 1170.428955078125, "89": 1171.1725341796875, "90": 1172.021923828125, "91": 1172.9863671875, "92": 1174.066171875, "93": 1175.2618896484375, "94": 1176.5645849609375, "95": 1177.974365234375, "96": 1179.486474609375, "97": 1181.1128759765625, "98": 1182.8591796875, "99": 1184.7510107421874, "100": 1185.9498291015625}, "LEFT_SHO_Y": {"0": 425.4000244140625, "1": 425.84214965820314, "2": 426.2619775390625, "3": 426.6391809082031, "4": 426.95050048828125, "5": 427.15550537109374, "6": 427.22058959960935, "7": 427.10100341796874, "8": 426.77791870117187, "9": 426.23730102539065, "10": 425.5007568359375, "11": 424.60457397460937, "12": 423.607294921875, "13": 422.57300659179685, "14": 421.5619482421875, "15": 420.6215576171875, "16": 419.7835314941406, "17": 419.05951904296876, "18": 418.451982421875, "19": 417.94657470703123, "20": 417.5304321289062, "21": 417.1820642089844, "22": 416.8888415527344, "23": 416.63584106445313, "24": 416.4175280761719, "25": 416.2269592285156, "26": 416.0647668457031, "27": 415.9301696777344, "28": 415.82974609375, "29": 415.76775146484374, "30": 415.7541076660156, "31": 415.7921887207031, "32": 415.886796875, "33": 416.0342102050781, "34": 416.2315686035156, "35": 416.4723266601562, "36": 416.7521069335937, "37": 417.06526123046876, "38": 417.406494140625, "39": 417.77018676757814, "40": 418.1510314941406, "41": 418.54554443359376, "42": 418.9516015625, "43": 419.36964233398436, "44": 419.80104248046877, "45": 420.24925537109374, "46": 420.71602416992187, "47": 421.2027746582031, "48": 421.7050524902344, "49": 422.21483154296874, "50": 422.7181701660156, "51": 423.194306640625, "52": 423.62189697265626, "53": 423.9667065429687, "54": 424.1996545410156, "55": 424.272119140625, "56": 424.15133178710937, "57": 423.7922888183594, "58": 423.18566162109374, "59": 422.32905029296876, "60": 421.260400390625, "61": 420.0306140136719, "62": 418.7076452636719, "63": 417.3583728027344, "64": 416.0404333496094, "65": 414.7968688964844, "66": 413.6563562011719, "67": 412.6307531738281, "68": 411.72689453125, "69": 410.93781616210936, "70": 410.26043090820315, "71": 409.6799267578125, "72": 409.18951171875, "73": 408.7722155761719, "74": 408.4205041503906, "75": 408.11944580078125, "76": 407.86395141601565, "77": 407.64479248046877, "78": 407.4620263671875, "79": 407.31431274414064, "80": 407.20770263671875, "81": 407.1451989746094, "82": 407.13375, "83": 407.1745361328125, "84": 407.27074951171875, "85": 407.4211669921875, "86": 407.62713134765625, "87": 407.8893798828125, "88": 408.21184692382815, "89": 408.59984497070315, "90": 409.0589172363281, "91": 409.5939099121094, "92": 410.2021643066406, "93": 410.8764709472656, "94": 411.59703857421874, "95": 412.339697265625, "96": 413.0749206542969, "97": 413.7738818359375, "98": 414.41805053710937, "99": 414.9918115234375, "100": 415.302490234375}, "LEFT_WRIST_X": {"0": 1181.4700927734375, "1": 1182.8184521484375, "2": 1184.1702099609374, "3": 1185.5211279296875, "4": 1186.8678759765626, "5": 1188.2081787109375, "6": 1189.5434765625, "7": 1190.8790185546875, "8": 1192.2222509765625, "9": 1193.579970703125, "10": 1194.9540283203125, "11": 1196.341552734375, "12": 1197.7357275390625, "13": 1199.12916015625, "14": 1200.515390625, "15": 1201.88798828125, "16": 1203.2402880859374, "17": 1204.5666748046874, "18": 1205.8636328125, "19": 1207.132822265625, "20": 1208.3751953125, "21": 1209.5927685546876, "22": 1210.7817138671876, "23": 1211.937998046875, "24": 1213.0508447265624, "25": 1214.1141357421875, "26": 1215.1130029296876, "27": 1216.04337890625, "28": 1216.8928662109374, "29": 1217.6626171875, "30": 1218.3465087890625, "31": 1218.9496435546876, "32": 1219.4703466796875, "33": 1219.9144482421875, "34": 1220.28306640625, "35": 1220.5822265625, "36": 1220.8158447265625, "37": 1220.991435546875, "38": 1221.116396484375, "39": 1221.19853515625, "40": 1221.24541015625, "41": 1221.263017578125, "42": 1221.2574951171875, "43": 1221.2331640625, "44": 1221.1950537109376, "45": 1221.14638671875, "46": 1221.0912939453126, "47": 1221.033955078125, "48": 1220.9790380859374, "49": 1220.931416015625, "50": 1220.89404296875, "51": 1220.8688134765625, "52": 1220.8527587890626, "53": 1220.8409375, "54": 1220.825078125, "55": 1220.7945068359375, "56": 1220.7371484375, "57": 1220.63595703125, "58": 1220.4748583984374, "59": 1220.2338671875, "60": 1219.902880859375, "61": 1219.4800537109375, "62": 1218.9836865234374, "63": 1218.4488232421875, "64": 1217.923544921875, "65": 1217.4566650390625, "66": 1217.0859423828124, "67": 1216.8246142578125, "68": 1216.666328125, "69": 1216.581708984375, "70": 1216.5382568359375, "71": 1216.5015771484375, "72": 1216.4467236328126, "73": 1216.3618994140625, "74": 1216.243564453125, "75": 1216.100341796875, "76": 1215.94263671875, "77": 1215.7853271484375, "78": 1215.644853515625, "79": 1215.535087890625, "80": 1215.4717529296875, "81": 1215.46400390625, "82": 1215.5248876953126, "83": 1215.6599267578124, "84": 1215.8775244140625, "85": 1216.17724609375, "86": 1216.5587255859375, "87": 1217.016767578125, "88": 1217.5498779296875, "89": 1218.1626953125, "90": 1218.8662353515624, "91": 1219.678134765625, "92": 1220.612470703125, "93": 1221.684990234375, "94": 1222.8965234375, "95": 1224.2497802734374, "96": 1225.727724609375, "97": 1227.3207275390625, "98": 1229.0060546875, "99": 1230.777900390625, "100": 1231.87060546875}, "LEFT_WRIST_Y": {"0": 568.01806640625, "1": 569.0080737304687, "2": 570.0305419921875, "3": 571.0696264648437, "4": 572.0934814453125, "5": 573.0548095703125, "6": 573.9049462890625, "7": 574.584755859375, "8": 575.0595849609375, "9": 575.3013818359375, "10": 575.322021484375, "11": 575.1517724609375, "12": 574.8496606445312, "13": 574.4850341796875, "14": 574.1268920898438, "15": 573.830517578125, "16": 573.6291772460937, "17": 573.5278515625, "18": 573.5150756835938, "19": 573.5630126953125, "20": 573.6455444335937, "21": 573.736396484375, "22": 573.8141918945313, "23": 573.861396484375, "24": 573.8584887695313, "25": 573.7962036132812, "26": 573.662333984375, "27": 573.4627978515625, "28": 573.1996923828125, "29": 572.88728515625, "30": 572.5345581054687, "31": 572.1559838867188, "32": 571.7652661132812, "33": 571.379716796875, "34": 571.019658203125, "35": 570.7048828125, "36": 570.4565209960938, "37": 570.2910913085938, "38": 570.22388671875, "39": 570.2671166992187, "40": 570.431005859375, "41": 570.727041015625, "42": 571.1618872070312, "43": 571.7474609375, "44": 572.48580078125, "45": 573.387939453125, "46": 574.44787109375, "47": 575.6701904296875, "48": 577.0355126953125, "49": 578.5348364257812, "50": 580.134521484375, "51": 581.8089135742188, "52": 583.5150268554687, "53": 585.20748046875, "54": 586.83482421875, "55": 588.3294799804687, "56": 589.6338647460938, "57": 590.6745751953125, "58": 591.413505859375, "59": 591.8159033203125, "60": 591.8975463867188, "61": 591.6908618164063, "62": 591.2594677734374, "63": 590.6709448242187, "64": 589.9890600585937, "65": 589.2661254882812, "66": 588.5402612304688, "67": 587.83931640625, "68": 587.1851953125, "69": 586.5912768554688, "70": 586.06923828125, "71": 585.61890625, "72": 585.2418872070313, "73": 584.92931640625, "74": 584.6798510742187, "75": 584.4849853515625, "76": 584.3459790039062, "77": 584.2563647460937, "78": 584.218447265625, "79": 584.2291284179687, "80": 584.29384765625, "81": 584.4150073242188, "82": 584.60298828125, "83": 584.8643994140625, "84": 585.2114599609375, "85": 585.65107421875, "86": 586.1932397460937, "87": 586.8425463867187, "88": 587.6028491210938, "89": 588.4737280273438, "90": 589.4509399414062, "91": 590.5300903320312, "92": 591.7015649414062, "93": 592.9580737304688, "94": 594.2847509765625, "95": 595.6686889648438, "96": 597.0907006835937, "97": 598.535966796875, "98": 599.989697265625, "99": 601.4413012695312, "100": 602.3030395507812}, "RIGHT_ANKLE_X": {"0": 1055.940673828125, "1": 1056.3394165039062, "2": 1056.7998046875, "3": 1057.3021850585938, "4": 1057.8121337890625, "5": 1058.2969970703125, "6": 1058.7364501953125, "7": 1059.113525390625, "8": 1059.4271240234375, "9": 1059.668701171875, "10": 1059.844482421875, "11": 1059.958984375, "12": 1060.03515625, "13": 1060.0939331054688, "14": 1060.15478515625, "15": 1060.2261352539062, "16": 1060.3046875, "17": 1060.381591796875, "18": 1060.4476318359375, "19": 1060.4949951171875, "20": 1060.5234375, "21": 1060.534912109375, "22": 1060.538818359375, "23": 1060.5478515625, "24": 1060.5751953125, "25": 1060.6350708007812, "26": 1060.7320556640625, "27": 1060.8698120117188, "28": 1061.0400390625, "29": 1061.2349853515625, "30": 1061.44091796875, "31": 1061.6469116210938, "32": 1061.8453369140625, "33": 1062.0322875976562, "34": 1062.208740234375, "35": 1062.3760986328125, "36": 1062.537841796875, "37": 1062.6968383789062, "38": 1062.857421875, "39": 1063.025146484375, "40": 1063.2032470703125, "41": 1063.3917846679688, "42": 1063.5828857421875, "43": 1063.762451171875, "44": 1063.9141845703125, "45": 1064.017822265625, "46": 1064.065185546875, "47": 1064.0479125976562, "48": 1063.975830078125, "49": 1063.855712890625, "50": 1063.7047119140625, "51": 1063.5350952148438, "52": 1063.3636474609375, "53": 1063.210205078125, "54": 1063.09765625, "55": 1063.0626220703125, "56": 1063.13330078125, "57": 1063.350341796875, "58": 1063.7176513671875, "59": 1064.2410278320312, "60": 1064.8831787109375, "61": 1065.6162109375, "62": 1066.40087890625, "63": 1067.2168579101562, "64": 1068.04638671875, "65": 1068.8765869140625, "66": 1069.6927490234375, "67": 1070.4752197265625, "68": 1071.21142578125, "69": 1071.8865356445312, "70": 1072.5028076171875, "71": 1073.058837890625, "72": 1073.5655517578125, "73": 1074.02490234375, "74": 1074.445556640625, "75": 1074.8296508789062, "76": 1075.1856689453125, "77": 1075.51806640625, "78": 1075.833251953125, "79": 1076.1303100585938, "80": 1076.406494140625, "81": 1076.654052734375, "82": 1076.87451171875, "83": 1077.0807495117188, "84": 1077.3046875, "85": 1077.5957641601562, "86": 1077.9930419921875, "87": 1078.5388793945312, "88": 1079.2303466796875, "89": 1080.0609741210938, "90": 1080.9832763671875, "91": 1081.9515991210938, "92": 1082.9112548828125, "93": 1083.8143920898438, "94": 1084.6336669921875, "95": 1085.3440551757812, "96": 1085.953369140625, "97": 1086.4730224609375, "98": 1086.946044921875, "99": 1087.4212646484375, "100": 1087.7264404296875}, "RIGHT_ANKLE_Y": {"0": 773.4050903320312, "1": 774.8019409179688, "2": 776.1506958007812, "3": 777.3705749511719, "4": 778.4094848632812, "5": 779.2173461914062, "6": 779.814208984375, "7": 780.21533203125, "8": 780.4759521484375, "9": 780.6233520507812, "10": 780.6920776367188, "11": 780.6949768066406, "12": 780.653076171875, "13": 780.5812072753906, "14": 780.4989624023438, "15": 780.4195556640625, "16": 780.3486328125, "17": 780.2846069335938, "18": 780.2201538085938, "19": 780.1471862792969, "20": 780.0626831054688, "21": 779.9676818847656, "22": 779.8699951171875, "23": 779.77978515625, "24": 779.7050170898438, "25": 779.651611328125, "26": 779.6171875, "27": 779.59814453125, "28": 779.5879516601562, "29": 779.5823364257812, "30": 779.5775756835938, "31": 779.5706481933594, "32": 779.5587768554688, "33": 779.5386657714844, "34": 779.5086669921875, "35": 779.4657592773438, "36": 779.4085693359375, "37": 779.3323669433594, "38": 779.2337036132812, "39": 779.103271484375, "40": 778.9357299804688, "41": 778.7199401855469, "42": 778.4529418945312, "43": 778.123291015625, "44": 777.72802734375, "45": 777.2507629394531, "46": 776.6846313476562, "47": 776.0047302246094, "48": 775.2030029296875, "49": 774.2540588378906, "50": 773.162109375, "51": 771.9174194335938, "52": 770.5401000976562, "53": 769.0258178710938, "54": 767.3807983398438, "55": 765.5768737792969, "56": 763.6135864257812, "57": 761.496826171875, "58": 759.30615234375, "59": 757.1632080078125, "60": 755.201171875, "61": 753.5602722167969, "62": 752.2861328125, "63": 751.4406433105469, "64": 751.0060424804688, "65": 751.0440673828125, "66": 751.55908203125, "67": 752.6396789550781, "68": 754.2744750976562, "69": 756.5142822265625, "70": 759.2862548828125, "71": 762.577880859375, "72": 766.2830200195312, "73": 770.3607482910156, "74": 774.7147827148438, "75": 779.2970581054688, "76": 784.0218505859375, "77": 788.8221435546875, "78": 793.6165161132812, "79": 798.3251953125, "80": 802.8886108398438, "81": 807.2334289550781, "82": 811.3311767578125, "83": 815.126708984375, "84": 818.6259765625, "85": 821.8023071289062, "86": 824.6917724609375, "87": 827.2929077148438, "88": 829.6527709960938, "89": 831.7793273925781, "90": 833.717529296875, "91": 835.4856262207031, "92": 837.1355590820312, "93": 838.7081909179688, "94": 840.2593383789062, "95": 841.836669921875, "96": 843.4729614257812, "97": 845.1941223144531, "98": 846.9966430664062, "99": 848.8694458007812, "100": 850.0088500976562}, "RIGHT_ELBOW_X": {"0": 1018.5001831054688, "1": 1018.0504760742188, "2": 1017.5726928710938, "3": 1017.0617065429688, "4": 1016.5169677734375, "5": 1015.9340209960938, "6": 1015.3187255859375, "7": 1014.6775817871094, "8": 1014.0244140625, "9": 1013.3692321777344, "10": 1012.7157592773438, "11": 1012.0587463378906, "12": 1011.3897705078125, "13": 1010.7012023925781, "14": 1009.9948120117188, "15": 1009.2750244140625, "16": 1008.5482177734375, "17": 1007.8129272460938, "18": 1007.0625, "19": 1006.2872924804688, "20": 1005.491455078125, "21": 1004.6961669921875, "22": 1003.9405517578125, "23": 1003.2776184082031, "24": 1002.73583984375, "25": 1002.3388366699219, "26": 1002.0665893554688, "27": 1001.9062194824219, "28": 1001.8273315429688, "29": 1001.8211669921875, "30": 1001.877197265625, "31": 1002.0023498535156, "32": 1002.193115234375, "33": 1002.4510192871094, "34": 1002.7601928710938, "35": 1003.1083679199219, "36": 1003.4783325195312, "37": 1003.8660278320312, "38": 1004.2783203125, "39": 1004.7396850585938, "40": 1005.2701416015625, "41": 1005.8936462402344, "42": 1006.6091918945312, "43": 1007.4208068847656, "44": 1008.3126220703125, "45": 1009.2807006835938, "46": 1010.3096313476562, "47": 1011.3956298828125, "48": 1012.5297241210938, "49": 1013.7189636230469, "50": 1014.9724731445312, "51": 1016.3221435546875, "52": 1017.791015625, "53": 1019.4162902832031, "54": 1021.191162109375, "55": 1023.0950317382812, "56": 1025.051513671875, "57": 1026.969482421875, "58": 1028.768798828125, "59": 1030.3775024414062, "60": 1031.7852783203125, "61": 1032.9814453125, "62": 1034.0101318359375, "63": 1034.9029541015625, "64": 1035.7181396484375, "65": 1036.4990234375, "66": 1037.2877197265625, "67": 1038.1177978515625, "68": 1039.0091552734375, "69": 1039.9841918945312, "70": 1041.0458984375, "71": 1042.1998901367188, "72": 1043.4241943359375, "73": 1044.6906127929688, "74": 1045.9527587890625, "75": 1047.15869140625, "76": 1048.2701416015625, "77": 1049.2462158203125, "78": 1050.0806884765625, "79": 1050.7586059570312, "80": 1051.3004150390625, "81": 1051.7138061523438, "82": 1052.03173828125, "83": 1052.2730102539062, "84": 1052.466064453125, "85": 1052.6253051757812, "86": 1052.76318359375, "87": 1052.8809814453125, "88": 1052.9764404296875, "89": 1053.0383911132812, "90": 1053.0572509765625, "91": 1053.0146484375, "92": 1052.9031982421875, "93": 1052.7077026367188, "94": 1052.430908203125, "95": 1052.0654296875, "96": 1051.6190185546875, "97": 1051.0845947265625, "98": 1050.466796875, "99": 1049.7564086914062, "100": 1049.290283203125}, "RIGHT_ELBOW_Y": {"0": 516.6505737304688, "1": 517.1944274902344, "2": 517.6276245117188, "3": 517.9317321777344, "4": 518.1099243164062, "5": 518.1453857421875, "6": 518.0441284179688, "7": 517.7939147949219, "8": 517.4129028320312, "9": 516.9084777832031, "10": 516.3163452148438, "11": 515.664306640625, "12": 514.9903564453125, "13": 514.3229370117188, "14": 513.6788330078125, "15": 513.0652465820312, "16": 512.4780883789062, "17": 511.91981506347656, "18": 511.39666748046875, "19": 510.9301452636719, "20": 510.53802490234375, "21": 510.2511901855469, "22": 510.0793762207031, "23": 510.0372772216797, "24": 510.10272216796875, "25": 510.2570343017578, "26": 510.46575927734375, "27": 510.71299743652344, "28": 510.9900817871094, "29": 511.3063201904297, "30": 511.670166015625, "31": 512.0963439941406, "32": 512.58447265625, "33": 513.1370849609375, "34": 513.7415161132812, "35": 514.3902893066406, "36": 515.0684204101562, "37": 515.7665405273438, "38": 516.472900390625, "39": 517.1759643554688, "40": 517.8623046875, "41": 518.5133361816406, "42": 519.1156005859375, "43": 519.6502380371094, "44": 520.1121826171875, "45": 520.4871826171875, "46": 520.7742919921875, "47": 520.9535217285156, "48": 521.01513671875, "49": 520.9235229492188, "50": 520.6656494140625, "51": 520.2086791992188, "52": 519.5647583007812, "53": 518.735107421875, "54": 517.7640380859375, "55": 516.6806640625, "56": 515.5302124023438, "57": 514.3417663574219, "58": 513.1476440429688, "59": 511.9800262451172, "60": 510.8685302734375, "61": 509.85130310058594, "62": 508.94842529296875, "63": 508.1912384033203, "64": 507.57806396484375, "65": 507.11607360839844, "66": 506.77642822265625, "67": 506.54173278808594, "68": 506.3780822753906, "69": 506.2694549560547, "70": 506.1979064941406, "71": 506.15618896484375, "72": 506.1330871582031, "73": 506.1201171875, "74": 506.10919189453125, "75": 506.0992736816406, "76": 506.09759521484375, "77": 506.1219177246094, "78": 506.1905517578125, "79": 506.32896423339844, "80": 506.5471496582031, "81": 506.8601379394531, "82": 507.26025390625, "83": 507.74444580078125, "84": 508.2894287109375, "85": 508.8786315917969, "86": 509.49200439453125, "87": 510.12257385253906, "88": 510.7690734863281, "89": 511.4390106201172, "90": 512.1369018554688, "91": 512.8685302734375, "92": 513.6307373046875, "93": 514.4237670898438, "94": 515.2437133789062, "95": 516.0936279296875, "96": 516.9735107421875, "97": 517.8876953125, "98": 518.8302612304688, "99": 519.7903442382812, "100": 520.365234375}, "RIGHT_HIP_X": {"0": 1060.168701171875, "1": 1060.2227783203125, "2": 1060.2462158203125, "3": 1060.226806640625, "4": 1060.16162109375, "5": 1060.0416259765625, "6": 1059.8662109375, "7": 1059.625244140625, "8": 1059.322265625, "9": 1058.9608154296875, "10": 1058.5662841796875, "11": 1058.173095703125, "12": 1057.8226318359375, "13": 1057.5610961914062, "14": 1057.409912109375, "15": 1057.3881225585938, "16": 1057.4757080078125, "17": 1057.653564453125, "18": 1057.8822021484375, "19": 1058.1331176757812, "20": 1058.3826904296875, "21": 1058.6182861328125, "22": 1058.8380126953125, "23": 1059.0430908203125, "24": 1059.2418212890625, "25": 1059.4458618164062, "26": 1059.668212890625, "27": 1059.9242553710938, "28": 1060.2193603515625, "29": 1060.557861328125, "30": 1060.9310302734375, "31": 1061.3330078125, "32": 1061.7559814453125, "33": 1062.2011108398438, "34": 1062.6700439453125, "35": 1063.168212890625, "36": 1063.6939697265625, "37": 1064.2457275390625, "38": 1064.816162109375, "39": 1065.4010009765625, "40": 1065.9964599609375, "41": 1066.603759765625, "42": 1067.22607421875, "43": 1067.8723754882812, "44": 1068.548828125, "45": 1069.2640991210938, "46": 1070.0152587890625, "47": 1070.7948608398438, "48": 1071.581298828125, "49": 1072.3505249023438, "50": 1073.0875244140625, "51": 1073.7919921875, "52": 1074.49072265625, "53": 1075.2295532226562, "54": 1076.0531005859375, "55": 1077.00537109375, "56": 1078.0831298828125, "57": 1079.267333984375, "58": 1080.4969482421875, "59": 1081.7086791992188, "60": 1082.851806640625, "61": 1083.889404296875, "62": 1084.826904296875, "63": 1085.6757202148438, "64": 1086.470458984375, "65": 1087.2359008789062, "66": 1087.9932861328125, "67": 1088.750244140625, "68": 1089.505126953125, "69": 1090.2490234375, "70": 1090.9747314453125, "71": 1091.675537109375, "72": 1092.35302734375, "73": 1093.009033203125, "74": 1093.6492919921875, "75": 1094.27490234375, "76": 1094.8841552734375, "77": 1095.46533203125, "78": 1096.005126953125, "79": 1096.4832763671875, "80": 1096.8946533203125, "81": 1097.2347412109375, "82": 1097.5198974609375, "83": 1097.7628784179688, "84": 1097.9820556640625, "85": 1098.1873779296875, "86": 1098.3858642578125, "87": 1098.578369140625, "88": 1098.7635498046875, "89": 1098.9353637695312, "90": 1099.0875244140625, "91": 1099.208984375, "92": 1099.2940673828125, "93": 1099.3330688476562, "94": 1099.326171875, "95": 1099.2682495117188, "96": 1099.1636962890625, "97": 1099.0092163085938, "98": 1098.80908203125, "99": 1098.56103515625, "100": 1098.3924560546875}, "RIGHT_HIP_Y": {"0": 563.1683349609375, "1": 563.8200988769531, "2": 564.341552734375, "3": 564.7002868652344, "4": 564.8926391601562, "5": 564.8921508789062, "6": 564.70849609375, "7": 564.3319091796875, "8": 563.796142578125, "9": 563.127685546875, "10": 562.3885498046875, "11": 561.6377258300781, "12": 560.9320068359375, "13": 560.3177490234375, "14": 559.8042602539062, "15": 559.3905029296875, "16": 559.0423583984375, "17": 558.7279357910156, "18": 558.4141235351562, "19": 558.0838012695312, "20": 557.7413330078125, "21": 557.409912109375, "22": 557.1218872070312, "23": 556.9169921875, "24": 556.8123168945312, "25": 556.824951171875, "26": 556.9404907226562, "27": 557.1527404785156, "28": 557.4396362304688, "29": 557.7948913574219, "30": 558.2056274414062, "31": 558.6698608398438, "32": 559.1766967773438, "33": 559.7208557128906, "34": 560.2916259765625, "35": 560.8852233886719, "36": 561.4976196289062, "37": 562.1307678222656, "38": 562.7846069335938, "39": 563.4621276855469, "40": 564.1605834960938, "41": 564.8766479492188, "42": 565.60009765625, "43": 566.3172302246094, "44": 567.0126342773438, "45": 567.6671447753906, "46": 568.269287109375, "47": 568.8012084960938, "48": 569.2564697265625, "49": 569.6145324707031, "50": 569.8674926757812, "51": 569.9877319335938, "52": 569.9683227539062, "53": 569.7846374511719, "54": 569.4471435546875, "55": 568.9570007324219, "56": 568.354248046875, "57": 567.67333984375, "58": 566.9649658203125, "59": 566.2698669433594, "60": 565.6160278320312, "61": 565.0240783691406, "62": 564.494873046875, "63": 564.0321960449219, "64": 563.6262817382812, "65": 563.2767028808594, "66": 562.9765014648438, "67": 562.7315063476562, "68": 562.54296875, "69": 562.4240112304688, "70": 562.3759155273438, "71": 562.4056091308594, "72": 562.4998168945312, "73": 562.6472473144531, "74": 562.8245239257812, "75": 563.0157775878906, "76": 563.21142578125, "77": 563.4163818359375, "78": 563.6454467773438, "79": 563.924560546875, "80": 564.2708129882812, "81": 564.7040100097656, "82": 565.2207641601562, "83": 565.8226013183594, "84": 566.4937744140625, "85": 567.2289428710938, "86": 568.0137329101562, "87": 568.8440551757812, "88": 569.7108154296875, "89": 570.6122436523438, "90": 571.5416259765625, "91": 572.4970397949219, "92": 573.4732055664062, "93": 574.4710693359375, "94": 575.4908447265625, "95": 576.5375061035156, "96": 577.609619140625, "97": 578.7038269042969, "98": 579.8060913085938, "99": 580.8951721191406, "100": 581.5325927734375}, "RIGHT_KNEE_X": {"0": 1056.6259765625, "1": 1056.981689453125, "2": 1057.32568359375, "3": 1057.6229248046875, "4": 1057.8446044921875, "5": 1057.9642944335938, "6": 1057.9964599609375, "7": 1057.97119140625, "8": 1057.941162109375, "9": 1057.9512939453125, "10": 1058.0179443359375, "11": 1058.1361694335938, "12": 1058.2747802734375, "13": 1058.4030151367188, "14": 1058.501953125, "15": 1058.564453125, "16": 1058.6002197265625, "17": 1058.6184692382812, "18": 1058.6282958984375, "19": 1058.6316528320312, "20": 1058.6285400390625, "21": 1058.619384765625, "22": 1058.610595703125, "23": 1058.615478515625, "24": 1058.64794921875, "25": 1058.725830078125, "26": 1058.8558349609375, "27": 1059.047607421875, "28": 1059.2950439453125, "29": 1059.5943603515625, "30": 1059.928955078125, "31": 1060.2890625, "32": 1060.666259765625, "33": 1061.0640258789062, "34": 1061.4866943359375, "35": 1061.9423828125, "36": 1062.429931640625, "37": 1062.9481201171875, "38": 1063.4871826171875, "39": 1064.0394897460938, "40": 1064.59619140625, "41": 1065.151123046875, "42": 1065.7010498046875, "43": 1066.2431030273438, "44": 1066.7760009765625, "45": 1067.29736328125, "46": 1067.806396484375, "47": 1068.29931640625, "48": 1068.77197265625, "49": 1069.2111206054688, "50": 1069.6009521484375, "51": 1069.9091186523438, "52": 1070.1104736328125, "53": 1070.1632080078125, "54": 1070.0596923828125, "55": 1069.794189453125, "56": 1069.420166015625, "57": 1069.0100708007812, "58": 1068.6578369140625, "59": 1068.4569702148438, "60": 1068.44677734375, "61": 1068.6517944335938, "62": 1069.028564453125, "63": 1069.5411376953125, "64": 1070.132568359375, "65": 1070.7738647460938, "66": 1071.4459228515625, "67": 1072.15234375, "68": 1072.9005126953125, "69": 1073.7068481445312, "70": 1074.574951171875, "71": 1075.5093994140625, "72": 1076.4969482421875, "73": 1077.5271606445312, "74": 1078.5816650390625, "75": 1079.6484985351562, "76": 1080.716064453125, "77": 1081.7719116210938, "78": 1082.8017578125, "79": 1083.7824096679688, "80": 1084.6988525390625, "81": 1085.5339965820312, "82": 1086.294921875, "83": 1086.9843139648438, "84": 1087.613525390625, "85": 1088.171875, "86": 1088.647216796875, "87": 1089.0068359375, "88": 1089.2401123046875, "89": 1089.3341674804688, "90": 1089.3199462890625, "91": 1089.232666015625, "92": 1089.1278076171875, "93": 1089.0529174804688, "94": 1089.0369873046875, "95": 1089.0989379882812, "96": 1089.232177734375, "97": 1089.4342651367188, "98": 1089.6920166015625, "99": 1090.0029907226562, "100": 1090.2086181640625}, "RIGHT_KNEE_Y": {"0": 669.826416015625, "1": 670.9721069335938, "2": 672.0942993164062, "3": 673.1198120117188, "4": 673.9842529296875, "5": 674.6085510253906, "6": 674.9796142578125, "7": 675.0897216796875, "8": 675.0112915039062, "9": 674.8116760253906, "10": 674.5765380859375, "11": 674.3654174804688, "12": 674.2118530273438, "13": 674.1388549804688, "14": 674.1451416015625, "15": 674.2304382324219, "16": 674.3705444335938, "17": 674.5390930175781, "18": 674.7034301757812, "19": 674.8415222167969, "20": 674.9530639648438, "21": 675.0527038574219, "22": 675.1646118164062, "23": 675.3114318847656, "24": 675.4993896484375, "25": 675.7286987304688, "26": 675.9853515625, "27": 676.2575378417969, "28": 676.5342407226562, "29": 676.813720703125, "30": 677.1026611328125, "31": 677.4166259765625, "32": 677.7694091796875, "33": 678.1782836914062, "34": 678.6455078125, "35": 679.1735229492188, "36": 679.7476196289062, "37": 680.3558959960938, "38": 680.9808959960938, "39": 681.6116333007812, "40": 682.2407836914062, "41": 682.8650817871094, "42": 683.4844360351562, "43": 684.0989074707031, "44": 684.709228515625, "45": 685.3155212402344, "46": 685.9191284179688, "47": 686.5234680175781, "48": 687.136474609375, "49": 687.7757568359375, "50": 688.463134765625, "51": 689.2349548339844, "52": 690.1119995117188, "53": 691.1142883300781, "54": 692.2117309570312, "55": 693.3439331054688, "56": 694.4088745117188, "57": 695.275390625, "58": 695.8589477539062, "59": 696.0801086425781, "60": 695.9767456054688, "61": 695.5963745117188, "62": 695.06103515625, "63": 694.4685668945312, "64": 693.9031372070312, "65": 693.4162292480469, "66": 693.0175170898438, "67": 692.7098693847656, "68": 692.4751586914062, "69": 692.3097534179688, "70": 692.2042846679688, "71": 692.1647338867188, "72": 692.1906127929688, "73": 692.2955017089844, "74": 692.4827880859375, "75": 692.77001953125, "76": 693.1569213867188, "77": 693.653564453125, "78": 694.245849609375, "79": 694.9284973144531, "80": 695.6790771484375, "81": 696.4877014160156, "82": 697.3394775390625, "83": 698.2324523925781, "84": 699.1624145507812, "85": 700.1330871582031, "86": 701.1414184570312, "87": 702.1895751953125, "88": 703.274169921875, "89": 704.4011840820312, "90": 705.5733032226562, "91": 706.8014526367188, "92": 708.0838623046875, "93": 709.4185791015625, "94": 710.7874755859375, "95": 712.1751403808594, "96": 713.5697631835938, "97": 714.977294921875, "98": 716.4177856445312, "99": 717.9229736328125, "100": 718.8599243164062}, "RIGHT_MTP_X": {"0": 1050.7440185546875, "1": 1051.729736328125, "2": 1052.83154296875, "3": 1053.9238891601562, "4": 1054.8590087890625, "5": 1055.4992065429688, "6": 1055.8306884765625, "7": 1055.8889770507812, "8": 1055.805908203125, "9": 1055.689208984375, "10": 1055.610595703125, "11": 1055.5934448242188, "12": 1055.61962890625, "13": 1055.6670532226562, "14": 1055.71533203125, "15": 1055.7547607421875, "16": 1055.784912109375, "17": 1055.8074340820312, "18": 1055.8253173828125, "19": 1055.8397216796875, "20": 1055.8514404296875, "21": 1055.8604125976562, "22": 1055.865966796875, "23": 1055.8655395507812, "24": 1055.8564453125, "25": 1055.8350830078125, "26": 1055.802001953125, "27": 1055.7609252929688, "28": 1055.720703125, "29": 1055.6912841796875, "30": 1055.67822265625, "31": 1055.6838989257812, "32": 1055.7025146484375, "33": 1055.727783203125, "34": 1055.7532958984375, "35": 1055.7775268554688, "36": 1055.8031005859375, "37": 1055.83544921875, "38": 1055.878173828125, "39": 1055.9328002929688, "40": 1055.9959716796875, "41": 1056.062744140625, "42": 1056.126953125, "43": 1056.1830444335938, "44": 1056.2279052734375, "45": 1056.2575073242188, "46": 1056.2703857421875, "47": 1056.263427734375, "48": 1056.238525390625, "49": 1056.1994018554688, "50": 1056.1568603515625, "51": 1056.1265869140625, "52": 1056.125, "53": 1056.1735229492188, "54": 1056.2822265625, "55": 1056.4638061523438, "56": 1056.7099609375, "57": 1057.0116577148438, "58": 1057.345947265625, "59": 1057.6971435546875, "60": 1058.0557861328125, "61": 1058.4248657226562, "62": 1058.8133544921875, "63": 1059.2352905273438, "64": 1059.69775390625, "65": 1060.2101440429688, "66": 1060.7698974609375, "67": 1061.3749389648438, "68": 1062.00830078125, "69": 1062.6502685546875, "70": 1063.275634765625, "71": 1063.8580322265625, "72": 1064.3839111328125, "73": 1064.8424682617188, "74": 1065.2459716796875, "75": 1065.6099853515625, "76": 1065.9637451171875, "77": 1066.3389282226562, "78": 1066.761474609375, "79": 1067.2568969726562, "80": 1067.8271484375, "81": 1068.4716796875, "82": 1069.1678466796875, "83": 1069.8931884765625, "84": 1070.6192626953125, "85": 1071.3201293945312, "86": 1071.97998046875, "87": 1072.5840454101562, "88": 1073.132080078125, "89": 1073.6180419921875, "90": 1074.0460205078125, "91": 1074.4080810546875, "92": 1074.7049560546875, "93": 1074.928955078125, "94": 1075.0958251953125, "95": 1075.237060546875, "96": 1075.417236328125, "97": 1075.7363891601562, "98": 1076.2811279296875, "99": 1077.1475219726562, "100": 1077.8135986328125}, "RIGHT_MTP_Y": {"0": 784.7981567382812, "1": 787.4460754394531, "2": 790.3626098632812, "3": 793.3562622070312, "4": 796.1973266601562, "5": 798.6695861816406, "6": 800.6890258789062, "7": 802.1919250488281, "8": 803.2599487304688, "9": 803.9452209472656, "10": 804.3705444335938, "11": 804.6092834472656, "12": 804.7481079101562, "13": 804.8341064453125, "14": 804.9010620117188, "15": 804.9590454101562, "16": 805.00830078125, "17": 805.04345703125, "18": 805.0634155273438, "19": 805.0694274902344, "20": 805.068359375, "21": 805.066650390625, "22": 805.0687255859375, "23": 805.0762634277344, "24": 805.0880737304688, "25": 805.1023864746094, "26": 805.1173095703125, "27": 805.1314086914062, "28": 805.143798828125, "29": 805.1536865234375, "30": 805.1610107421875, "31": 805.166015625, "32": 805.1693725585938, "33": 805.1714782714844, "34": 805.1726684570312, "35": 805.1731872558594, "36": 805.1734008789062, "37": 805.1738891601562, "38": 805.1746826171875, "39": 805.1754150390625, "40": 805.1757202148438, "41": 805.1760559082031, "42": 805.1778564453125, "43": 805.1820983886719, "44": 805.1866455078125, "45": 805.1847229003906, "46": 805.1682739257812, "47": 805.1289978027344, "48": 805.0703735351562, "49": 805.0054931640625, "50": 804.9561157226562, "51": 804.9385070800781, "52": 804.9346313476562, "53": 804.8718872070312, "54": 804.6337890625, "55": 804.0440063476562, "56": 803.0076904296875, "57": 801.4541320800781, "58": 799.5123901367188, "59": 797.3653259277344, "60": 795.27392578125, "61": 793.483642578125, "62": 792.1282348632812, "63": 791.3345947265625, "64": 791.0953369140625, "65": 791.4695739746094, "66": 792.41259765625, "67": 793.9651794433594, "68": 796.0607299804688, "69": 798.7032165527344, "70": 801.794677734375, "71": 805.296630859375, "72": 809.0993041992188, "73": 813.1403198242188, "74": 817.3218994140625, "75": 821.5740966796875, "76": 825.8209228515625, "77": 829.9897766113281, "78": 834.02197265625, "79": 837.8365478515625, "80": 841.3871459960938, "81": 844.5889892578125, "82": 847.421142578125, "83": 849.8198852539062, "84": 851.8104248046875, "85": 853.3786926269531, "86": 854.5997924804688, "87": 855.5111694335938, "88": 856.2058715820312, "89": 856.7381896972656, "90": 857.1776733398438, "91": 857.5651245117188, "92": 857.9415893554688, "93": 858.3492431640625, "94": 858.8423461914062, "95": 859.5220642089844, "96": 860.4927978515625, "97": 861.9276123046875, "98": 863.9130859375, "99": 866.5570373535156, "100": 868.4134521484375}, "RIGHT_SHO_X": {"0": 1036.863037109375, "1": 1036.3215942382812, "2": 1035.7069091796875, "3": 1035.021728515625, "4": 1034.2882080078125, "5": 1033.5313110351562, "6": 1032.7874755859375, "7": 1032.0975952148438, "8": 1031.48828125, "9": 1030.984619140625, "10": 1030.578369140625, "11": 1030.2597045898438, "12": 1029.995361328125, "13": 1029.7584838867188, "14": 1029.521484375, "15": 1029.2667846679688, "16": 1028.98974609375, "17": 1028.6942138671875, "18": 1028.3941650390625, "19": 1028.1069946289062, "20": 1027.84765625, "21": 1027.6326904296875, "22": 1027.4676513671875, "23": 1027.3613891601562, "24": 1027.3099365234375, "25": 1027.314697265625, "26": 1027.3660888671875, "27": 1027.4606323242188, "28": 1027.588134765625, "29": 1027.7445068359375, "30": 1027.923583984375, "31": 1028.1265258789062, "32": 1028.3544921875, "33": 1028.6167602539062, "34": 1028.9197998046875, "35": 1029.2783813476562, "36": 1029.6986083984375, "37": 1030.1943359375, "38": 1030.7640380859375, "39": 1031.4140625, "40": 1032.1361083984375, "41": 1032.9337158203125, "42": 1033.8009033203125, "43": 1034.7474975585938, "44": 1035.7745361328125, "45": 1036.8995971679688, "46": 1038.126220703125, "47": 1039.4740600585938, "48": 1040.9400634765625, "49": 1042.531005859375, "50": 1044.2222900390625, "51": 1045.9898071289062, "52": 1047.786376953125, "53": 1049.5623168945312, "54": 1051.27099609375, "55": 1052.8611450195312, "56": 1054.3106689453125, "57": 1055.5934448242188, "58": 1056.7286376953125, "59": 1057.7328491210938, "60": 1058.654541015625, "61": 1059.5308227539062, "62": 1060.39794921875, "63": 1061.2752075195312, "64": 1062.166748046875, "65": 1063.0679931640625, "66": 1063.968505859375, "67": 1064.856201171875, "68": 1065.7208251953125, "69": 1066.5494384765625, "70": 1067.3358154296875, "71": 1068.0711669921875, "72": 1068.758544921875, "73": 1069.3972778320312, "74": 1069.996337890625, "75": 1070.558349609375, "76": 1071.0902099609375, "77": 1071.5922241210938, "78": 1072.0675048828125, "79": 1072.5128173828125, "80": 1072.9273681640625, "81": 1073.3025512695312, "82": 1073.633544921875, "83": 1073.907958984375, "84": 1074.12353515625, "85": 1074.2723999023438, "86": 1074.3597412109375, "87": 1074.3823852539062, "88": 1074.34765625, "89": 1074.2528076171875, "90": 1074.1046142578125, "91": 1073.901123046875, "92": 1073.6488037109375, "93": 1073.345703125, "94": 1072.996826171875, "95": 1072.5987548828125, "96": 1072.154052734375, "97": 1071.6543579101562, "98": 1071.09521484375, "99": 1070.4572143554688, "100": 1070.0340576171875}, "RIGHT_SHO_Y": {"0": 443.51861572265625, "1": 443.8312683105469, "2": 444.03436279296875, "3": 444.1118927001953, "4": 444.0687561035156, "5": 443.89122009277344, "6": 443.58843994140625, "7": 443.15252685546875, "8": 442.5992736816406, "9": 441.9275360107422, "10": 441.1558837890625, "11": 440.29017639160156, "12": 439.35693359375, "13": 438.3794250488281, "14": 437.3920593261719, "15": 436.4270324707031, "16": 435.50848388671875, "17": 434.6607666015625, "18": 433.8906555175781, "19": 433.21131896972656, "20": 432.6175537109375, "21": 432.11468505859375, "22": 431.6914367675781, "23": 431.34783935546875, "24": 431.0705871582031, "25": 430.85704040527344, "26": 430.6954040527344, "27": 430.58465576171875, "28": 430.5191955566406, "29": 430.5054016113281, "30": 430.5450134277344, "31": 430.6500701904297, "32": 430.8211669921875, "33": 431.0650634765625, "34": 431.3721008300781, "35": 431.7378692626953, "36": 432.1464538574219, "37": 432.5884552001953, "38": 433.0496826171875, "39": 433.51902770996094, "40": 433.9833984375, "41": 434.4284210205078, "42": 434.8434753417969, "43": 435.21575927734375, "44": 435.5423278808594, "45": 435.8153991699219, "46": 436.0352783203125, "47": 436.1882629394531, "48": 436.26190185546875, "49": 436.21815490722656, "50": 436.02862548828125, "51": 435.6393127441406, "52": 435.035888671875, "53": 434.1893615722656, "54": 433.13250732421875, "55": 431.8906707763672, "56": 430.5367126464844, "57": 429.1356658935547, "58": 427.7588806152344, "59": 426.4705505371094, "60": 425.30645751953125, "61": 424.3052062988281, "62": 423.4668273925781, "63": 422.8064270019531, "64": 422.30340576171875, "65": 421.9539031982422, "66": 421.7215881347656, "67": 421.58033752441406, "68": 421.4855041503906, "69": 421.4011688232422, "70": 421.29669189453125, "71": 421.1511688232422, "72": 420.96392822265625, "73": 420.7428894042969, "74": 420.5116271972656, "75": 420.2984619140625, "76": 420.12872314453125, "77": 420.02964782714844, "78": 420.01025390625, "79": 420.08433532714844, "80": 420.24493408203125, "81": 420.49444580078125, "82": 420.8183898925781, "83": 421.2115936279297, "84": 421.65570068359375, "85": 422.1390380859375, "86": 422.64495849609375, "87": 423.16534423828125, "88": 423.6960754394531, "89": 424.2413024902344, "90": 424.8060302734375, "91": 425.39878845214844, "92": 426.02178955078125, "93": 426.6789855957031, "94": 427.3657531738281, "95": 428.0782012939453, "96": 428.8045349121094, "97": 429.53099060058594, "98": 430.2408447265625, "99": 430.91212463378906, "100": 431.29010009765625}, "RIGHT_WRIST_X": {"0": 1011.5845947265625, "1": 1011.1804504394531, "2": 1010.7443237304688, "3": 1010.27099609375, "4": 1009.7620239257812, "5": 1009.2138366699219, "6": 1008.6292724609375, "7": 1008.0044250488281, "8": 1007.3402709960938, "9": 1006.6307678222656, "10": 1005.8782348632812, "11": 1005.0816955566406, "12": 1004.251220703125, "13": 1003.3955993652344, "14": 1002.5302124023438, "15": 1001.6702270507812, "16": 1000.8289794921875, "17": 1000.0192565917969, "18": 999.2442626953125, "19": 998.5089111328125, "20": 997.810302734375, "21": 997.1502990722656, "22": 996.5232543945312, "23": 995.9272766113281, "24": 995.3568725585938, "25": 994.8164367675781, "26": 994.3126831054688, "27": 993.8645324707031, "28": 993.4841918945312, "29": 993.1935729980469, "30": 992.996337890625, "31": 992.9062805175781, "32": 992.916748046875, "33": 993.0350646972656, "34": 993.250244140625, "35": 993.5654907226562, "36": 993.967041015625, "37": 994.4560241699219, "38": 995.0228271484375, "39": 995.6748352050781, "40": 996.4085083007812, "41": 997.2336730957031, "42": 998.1436767578125, "43": 999.1429748535156, "44": 1000.2195434570312, "45": 1001.3720092773438, "46": 1002.5848999023438, "47": 1003.8499145507812, "48": 1005.148193359375, "49": 1006.46435546875, "50": 1007.7800903320312, "51": 1009.0806884765625, "52": 1010.360107421875, "53": 1011.6175537109375, "54": 1012.8621215820312, "55": 1014.1035461425781, "56": 1015.3494873046875, "57": 1016.6005859375, "58": 1017.8483276367188, "59": 1019.0750427246094, "60": 1020.2626953125, "61": 1021.3877563476562, "62": 1022.4410400390625, "63": 1023.4095153808594, "64": 1024.302001953125, "65": 1025.1240234375, "66": 1025.8983154296875, "67": 1026.64111328125, "68": 1027.3690185546875, "69": 1028.0869750976562, "70": 1028.794189453125, "71": 1029.4859008789062, "72": 1030.162841796875, "73": 1030.8296508789062, "74": 1031.4952392578125, "75": 1032.1663208007812, "76": 1032.8436279296875, "77": 1033.5216674804688, "78": 1034.19091796875, "79": 1034.8405151367188, "80": 1035.4638671875, "81": 1036.0524291992188, "82": 1036.6044921875, "83": 1037.1142578125, "84": 1037.5860595703125, "85": 1038.0205078125, "86": 1038.4239501953125, "87": 1038.7941284179688, "88": 1039.1295166015625, "89": 1039.41943359375, "90": 1039.6591796875, "91": 1039.8369140625, "92": 1039.952392578125, "93": 1039.9982299804688, "94": 1039.9803466796875, "95": 1039.8958129882812, "96": 1039.7520751953125, "97": 1039.545654296875, "98": 1039.2799072265625, "99": 1038.9456176757812, "100": 1038.7132568359375}, "RIGHT_WRIST_Y": {"0": 577.8372192382812, "1": 578.55029296875, "2": 579.1677856445312, "3": 579.6751403808594, "4": 580.0791625976562, "5": 580.3704528808594, "6": 580.5549926757812, "7": 580.6185913085938, "8": 580.5659790039062, "9": 580.3866271972656, "10": 580.0956420898438, "11": 579.6975708007812, "12": 579.2188720703125, "13": 578.6757202148438, "14": 578.0947875976562, "15": 577.4946594238281, "16": 576.8937377929688, "17": 576.3050537109375, "18": 575.7349853515625, "19": 575.1889343261719, "20": 574.666259765625, "21": 574.1695556640625, "22": 573.6981201171875, "23": 573.256591796875, "24": 572.845703125, "25": 572.4707946777344, "26": 572.1314086914062, "27": 571.8334045410156, "28": 571.5785522460938, "29": 571.3789672851562, "30": 571.2407836914062, "31": 571.1802368164062, "32": 571.1996459960938, "33": 571.3108520507812, "34": 571.5083618164062, "35": 571.7973327636719, "36": 572.1668701171875, "37": 572.6180419921875, "38": 573.1390991210938, "39": 573.7290954589844, "40": 574.3746337890625, "41": 575.0683898925781, "42": 575.7927856445312, "43": 576.5334777832031, "44": 577.2739868164062, "45": 577.9996337890625, "46": 578.6995849609375, "47": 579.3578491210938, "48": 579.9614868164062, "49": 580.4820861816406, "50": 580.8988037109375, "51": 581.1705627441406, "52": 581.2813720703125, "53": 581.1986999511719, "54": 580.9344482421875, "55": 580.4904479980469, "56": 579.9130859375, "57": 579.2405700683594, "58": 578.5296630859375, "59": 577.8265075683594, "60": 577.1660766601562, "61": 576.5765991210938, "62": 576.0640869140625, "63": 575.6377258300781, "64": 575.2891235351562, "65": 575.0230102539062, "66": 574.833251953125, "67": 574.727783203125, "68": 574.6992797851562, "69": 574.7479858398438, "70": 574.8578491210938, "71": 575.021728515625, "72": 575.2268676757812, "73": 575.4738464355469, "74": 575.7627563476562, "75": 576.1058044433594, "76": 576.50830078125, "77": 576.9837341308594, "78": 577.5308837890625, "79": 578.15576171875, "80": 578.8487548828125, "81": 579.6084594726562, "82": 580.4208984375, "83": 581.279296875, "84": 582.169189453125, "85": 583.0818481445312, "86": 584.0071411132812, "87": 584.9403991699219, "88": 585.8796997070312, "89": 586.8279724121094, "90": 587.7891235351562, "91": 588.770263671875, "92": 589.7748413085938, "93": 590.8087463378906, "94": 591.8716430664062, "95": 592.966064453125, "96": 594.0880737304688, "97": 595.23681640625, "98": 596.4061279296875, "99": 597.5910949707031, "100": 598.3051147460938}}, "5": {"LEFT_ANKLE_X": {"0": 1106.8511962890625, "1": 1106.314990234375, "2": 1105.850732421875, "3": 1105.5435302734375, "4": 1105.4421142578126, "5": 1105.53466796875, "6": 1105.7736572265626, "7": 1106.0669921875, "8": 1106.3365478515625, "9": 1106.5309814453126, "10": 1106.6448974609375, "11": 1106.7005859375, "12": 1106.7401123046875, "13": 1106.7940185546875, "14": 1106.877685546875, "15": 1106.9886474609375, "16": 1107.116357421875, "17": 1107.24521484375, "18": 1107.362255859375, "19": 1107.4577392578126, "20": 1107.527099609375, "21": 1107.5671630859374, "22": 1107.57978515625, "23": 1107.56611328125, "24": 1107.5296875, "25": 1107.4757080078125, "26": 1107.4089599609374, "27": 1107.3345947265625, "28": 1107.254833984375, "29": 1107.1691650390626, "30": 1107.07373046875, "31": 1106.9602783203125, "32": 1106.8214599609375, "33": 1106.650927734375, "34": 1106.448486328125, "35": 1106.221923828125, "36": 1105.9838623046876, "37": 1105.75107421875, "38": 1105.53818359375, "39": 1105.35400390625, "40": 1105.1978759765625, "41": 1105.0637939453125, "42": 1104.9372802734374, "43": 1104.80380859375, "44": 1104.64990234375, "45": 1104.4688720703125, "46": 1104.2610107421874, "47": 1104.0397705078126, "48": 1103.8252197265624, "49": 1103.6416259765624, "50": 1103.5074462890625, "51": 1103.4402099609374, "52": 1103.44609375, "53": 1103.5413330078125, "54": 1103.7517333984374, "55": 1104.10791015625, "56": 1104.65498046875, "57": 1105.3929931640625, "58": 1106.2953125, "59": 1107.2783447265624, "60": 1108.2322998046875, "61": 1109.0460693359375, "62": 1109.67314453125, "63": 1110.1166259765625, "64": 1110.4327392578125, "65": 1110.6888427734375, "66": 1110.933642578125, "67": 1111.193017578125, "68": 1111.4758056640626, "69": 1111.7855224609375, "70": 1112.12646484375, "71": 1112.509619140625, "72": 1112.9414306640624, "73": 1113.42861328125, "74": 1113.973583984375, "75": 1114.5753173828125, "76": 1115.239892578125, "77": 1115.9682861328124, "78": 1116.7681640625, "79": 1117.646240234375, "80": 1118.6070556640625, "81": 1119.664892578125, "82": 1120.824755859375, "83": 1122.0978759765626, "84": 1123.48369140625, "85": 1124.963623046875, "86": 1126.50703125, "87": 1128.059765625, "88": 1129.562939453125, "89": 1130.954248046875, "90": 1132.1854248046875, "91": 1133.2041259765624, "92": 1133.9992431640626, "93": 1134.5585205078125, "94": 1134.89443359375, "95": 1135.039306640625, "96": 1135.018798828125, "97": 1134.8779541015624, "98": 1134.6451904296875, "99": 1134.3545166015624, "100": 1134.165283203125}, "LEFT_ANKLE_Y": {"0": 776.8052978515625, "1": 778.4326782226562, "2": 779.9114868164063, "3": 781.1827880859375, "4": 782.2383911132813, "5": 783.1050415039062, "6": 783.8012573242188, "7": 784.3594604492188, "8": 784.7898071289062, "9": 785.103662109375, "10": 785.3168334960938, "11": 785.4420776367188, "12": 785.5061889648438, "13": 785.5290771484375, "14": 785.529150390625, "15": 785.5181274414062, "16": 785.5012084960938, "17": 785.481689453125, "18": 785.4626342773438, "19": 785.4474853515625, "20": 785.438232421875, "21": 785.435107421875, "22": 785.4360107421875, "23": 785.4396118164062, "24": 785.445068359375, "25": 785.4523315429688, "26": 785.4619750976562, "27": 785.4753051757813, "28": 785.4936645507812, "29": 785.5172729492188, "30": 785.5453491210938, "31": 785.5781494140625, "32": 785.618505859375, "33": 785.671337890625, "34": 785.7391967773438, "35": 785.81884765625, "36": 785.9015747070313, "37": 785.9755249023438, "38": 786.0302978515625, "39": 786.0600219726563, "40": 786.0650024414062, "41": 786.0464721679688, "42": 786.0078125, "43": 785.9473754882813, "44": 785.8598266601563, "45": 785.73828125, "46": 785.570751953125, "47": 785.3495849609375, "48": 785.0600952148437, "49": 784.6825561523438, "50": 784.193359375, "51": 783.548388671875, "52": 782.7171020507812, "53": 781.6597045898437, "54": 780.3595092773437, "55": 778.835205078125, "56": 777.1135864257812, "57": 775.2508422851562, "58": 773.2669799804687, "59": 771.152001953125, "60": 768.8845825195312, "61": 766.4594970703125, "62": 763.958740234375, "63": 761.51875, "64": 759.3046508789063, "65": 757.4348754882812, "66": 756.0169555664063, "67": 755.0795532226563, "68": 754.6914184570312, "69": 754.9150268554688, "70": 755.7811889648438, "71": 757.3514404296875, "72": 759.5687133789063, "73": 762.4042602539063, "74": 765.7897583007813, "75": 769.6432495117188, "76": 773.9300048828125, "77": 778.577783203125, "78": 783.5571533203125, "79": 788.8213012695313, "80": 794.30517578125, "81": 799.9426391601562, "82": 805.6381591796876, "83": 811.2998168945313, "84": 816.8227294921875, "85": 822.1066284179688, "86": 827.0188354492187, "87": 831.4782104492188, "88": 835.3952270507813, "89": 838.7335693359375, "90": 841.5242919921875, "91": 843.8017333984375, "92": 845.6982666015625, "93": 847.3290893554688, "94": 848.8349975585937, "95": 850.343994140625, "96": 851.9677001953125, "97": 853.7628540039062, "98": 855.7408935546875, "99": 857.8463867187501, "100": 859.1631469726562}, "LEFT_ELBOW_X": {"0": 1132.92529296875, "1": 1134.0555419921875, "2": 1135.226025390625, "3": 1136.443701171875, "4": 1137.7103759765625, "5": 1139.022216796875, "6": 1140.3752685546874, "7": 1141.7579345703125, "8": 1143.1589111328126, "9": 1144.562255859375, "10": 1145.949951171875, "11": 1147.2994140625, "12": 1148.5948486328125, "13": 1149.824072265625, "14": 1150.9885498046874, "15": 1152.103271484375, "16": 1153.1894775390624, "17": 1154.2736083984375, "18": 1155.375, "19": 1156.5014892578124, "20": 1157.6466064453125, "21": 1158.79306640625, "22": 1159.9171875, "23": 1160.9944580078125, "24": 1162.0032470703125, "25": 1162.9296875, "26": 1163.7565673828126, "27": 1164.48271484375, "28": 1165.10341796875, "29": 1165.621484375, "30": 1166.0462646484375, "31": 1166.3819091796875, "32": 1166.6437255859375, "33": 1166.83994140625, "34": 1166.9810546875, "35": 1167.0765380859375, "36": 1167.1292236328125, "37": 1167.143017578125, "38": 1167.1141357421875, "39": 1167.037548828125, "40": 1166.910400390625, "41": 1166.7270751953124, "42": 1166.4922119140624, "43": 1166.2079345703125, "44": 1165.8796630859374, "45": 1165.5130615234375, "46": 1165.1087158203125, "47": 1164.6687744140625, "48": 1164.188623046875, "49": 1163.660986328125, "50": 1163.0767822265625, "51": 1162.417431640625, "52": 1161.6695068359375, "53": 1160.8097900390626, "54": 1159.8167236328125, "55": 1158.67919921875, "56": 1157.3854736328126, "57": 1155.9622802734375, "58": 1154.44873046875, "59": 1152.9135498046876, "60": 1151.4359130859375, "61": 1150.10537109375, "62": 1148.978564453125, "63": 1148.096240234375, "64": 1147.45771484375, "65": 1147.0220947265625, "66": 1146.7377197265625, "67": 1146.5255859375, "68": 1146.3239013671875, "69": 1146.0835205078124, "70": 1145.7801513671875, "71": 1145.4041015625, "72": 1144.970703125, "73": 1144.501904296875, "74": 1144.031591796875, "75": 1143.595703125, "76": 1143.23564453125, "77": 1142.9782470703126, "78": 1142.8479736328125, "79": 1142.8546630859375, "80": 1142.9940185546875, "81": 1143.266796875, "82": 1143.65556640625, "83": 1144.1530517578126, "84": 1144.7478271484374, "85": 1145.425048828125, "86": 1146.1749755859375, "87": 1146.979248046875, "88": 1147.8267822265625, "89": 1148.7078125, "90": 1149.6177978515625, "91": 1150.5603515625, "92": 1151.5395751953124, "93": 1152.5652099609374, "94": 1153.6484619140624, "95": 1154.8004150390625, "96": 1156.0418212890625, "97": 1157.3827880859376, "98": 1158.83955078125, "99": 1160.421142578125, "100": 1161.454345703125}, "LEFT_ELBOW_Y": {"0": 504.85736083984375, "1": 505.3602233886719, "2": 505.80823974609376, "3": 506.1870422363281, "4": 506.4819641113281, "5": 506.6828918457031, "6": 506.7759521484375, "7": 506.7677307128906, "8": 506.662451171875, "9": 506.47003173828125, "10": 506.19970703125, "11": 505.8489501953125, "12": 505.4220886230469, "13": 504.9200500488281, "14": 504.3553833007812, "15": 503.75177001953125, "16": 503.139208984375, "17": 502.550830078125, "18": 502.016064453125, "19": 501.5572448730469, "20": 501.1846923828125, "21": 500.9091796875, "22": 500.7245788574219, "23": 500.6291259765625, "24": 500.61566162109375, "25": 500.6736145019531, "26": 500.7976440429687, "27": 500.975244140625, "28": 501.2006103515625, "29": 501.46784057617185, "30": 501.7719421386719, "31": 502.11260986328125, "32": 502.4864196777344, "33": 502.8940368652344, "34": 503.33583374023436, "35": 503.8114318847656, "36": 504.3228271484375, "37": 504.8658874511719, "38": 505.43623046875, "39": 506.0250305175781, "40": 506.6219177246094, "41": 507.2179260253906, "42": 507.8087158203125, "43": 508.3954223632812, "44": 508.98390502929686, "45": 509.58001708984375, "46": 510.1862731933594, "47": 510.79620361328125, "48": 511.3955322265625, "49": 511.9620300292969, "50": 512.4718017578125, "51": 512.8923950195312, "52": 513.2008911132813, "53": 513.364208984375, "54": 513.34833984375, "55": 513.1246948242188, "56": 512.6463745117187, "57": 511.90772705078126, "58": 510.9028015136719, "59": 509.6632080078125, "60": 508.25225830078125, "61": 506.74248046875, "62": 505.22382202148435, "63": 503.77235717773436, "64": 502.4506591796875, "65": 501.2936706542969, "66": 500.33237915039064, "67": 499.55678100585936, "68": 498.9580078125, "69": 498.50905151367186, "70": 498.1746520996094, "71": 497.9282470703125, "72": 497.7387268066406, "73": 497.58912963867186, "74": 497.467626953125, "75": 497.3687744140625, "76": 497.2955383300781, "77": 497.25376586914064, "78": 497.255859375, "79": 497.3152648925781, "80": 497.4407653808594, "81": 497.6423645019531, "82": 497.9148010253906, "83": 498.25396728515625, "84": 498.6500549316406, "85": 499.0917053222656, "86": 499.5728759765625, "87": 500.08599853515625, "88": 500.63035888671874, "89": 501.2071228027344, "90": 501.81744384765625, "91": 502.4650024414062, "92": 503.14653930664065, "93": 503.85808715820315, "94": 504.5903625488281, "95": 505.3313903808594, "96": 506.0683227539063, "97": 506.79039306640624, "98": 507.48915405273436, "99": 508.1589721679688, "100": 508.5555419921875}, "LEFT_HIP_X": {"0": 1102.3243408203125, "1": 1103.0079833984375, "2": 1103.6899658203124, "3": 1104.3680908203125, "4": 1105.0472412109375, "5": 1105.74169921875, "6": 1106.4774658203125, "7": 1107.278271484375, "8": 1108.1638916015625, "9": 1109.134228515625, "10": 1110.1649169921875, "11": 1111.2159912109375, "12": 1112.2371826171875, "13": 1113.18603515625, "14": 1114.037451171875, "15": 1114.7921142578125, "16": 1115.46005859375, "17": 1116.0696044921874, "18": 1116.640625, "19": 1117.18828125, "20": 1117.72021484375, "21": 1118.2363037109376, "22": 1118.7349609375, "23": 1119.2108642578125, "24": 1119.65859375, "25": 1120.07373046875, "26": 1120.4480224609374, "27": 1120.7767333984375, "28": 1121.05244140625, "29": 1121.2728271484375, "30": 1121.4437255859375, "31": 1121.573291015625, "32": 1121.6767822265624, "33": 1121.7646728515624, "34": 1121.843994140625, "35": 1121.9176025390625, "36": 1121.98515625, "37": 1122.0459716796875, "38": 1122.0993896484374, "39": 1122.145361328125, "40": 1122.1839599609375, "41": 1122.2137939453125, "42": 1122.2324462890624, "43": 1122.2354248046875, "44": 1122.217333984375, "45": 1122.1737060546875, "46": 1122.0972412109375, "47": 1121.9851318359374, "48": 1121.8337158203126, "49": 1121.6451171875, "50": 1121.42919921875, "51": 1121.200341796875, "52": 1120.9752197265625, "53": 1120.7626953125, "54": 1120.556005859375, "55": 1120.33349609375, "56": 1120.0595458984376, "57": 1119.7060791015624, "58": 1119.2525390625, "59": 1118.7005859375, "60": 1118.075927734375, "61": 1117.4158203125, "62": 1116.7679443359375, "63": 1116.174951171875, "64": 1115.6715087890625, "65": 1115.2745361328125, "66": 1114.99580078125, "67": 1114.8185302734375, "68": 1114.7241455078124, "69": 1114.6843017578126, "70": 1114.6697998046875, "71": 1114.6557861328124, "72": 1114.6234130859375, "73": 1114.5626708984375, "74": 1114.4757080078125, "75": 1114.3759765625, "76": 1114.2849853515625, "77": 1114.2244873046875, "78": 1114.2107177734374, "79": 1114.249462890625, "80": 1114.3375244140625, "81": 1114.4748291015626, "82": 1114.657666015625, "83": 1114.887890625, "84": 1115.1644775390625, "85": 1115.483642578125, "86": 1115.84443359375, "87": 1116.24326171875, "88": 1116.68271484375, "89": 1117.1676025390625, "90": 1117.7017822265625, "91": 1118.2918212890625, "92": 1118.9347900390626, "93": 1119.6297607421875, "94": 1120.3750732421875, "95": 1121.1719970703125, "96": 1122.0333251953125, "97": 1122.966162109375, "98": 1123.9789306640625, "99": 1125.0679443359375, "100": 1125.7684326171875}, "LEFT_HIP_Y": {"0": 562.7603759765625, "1": 563.2857666015625, "2": 563.7526245117188, "3": 564.14716796875, "4": 564.4457641601563, "5": 564.6227416992188, "6": 564.6421264648437, "7": 564.4978637695312, "8": 564.186962890625, "9": 563.72978515625, "10": 563.1637573242188, "11": 562.5290893554687, "12": 561.8764282226563, "13": 561.2462646484375, "14": 560.6682373046875, "15": 560.154052734375, "16": 559.7080932617188, "17": 559.3203857421875, "18": 558.9869262695313, "19": 558.7070434570312, "20": 558.4837036132812, "21": 558.3281982421875, "22": 558.2431884765625, "23": 558.233251953125, "24": 558.2955688476562, "25": 558.4208374023438, "26": 558.6029663085938, "27": 558.8302368164062, "28": 559.0966552734375, "29": 559.3943115234375, "30": 559.7145385742188, "31": 560.05283203125, "32": 560.4075805664063, "33": 560.784912109375, "34": 561.19541015625, "35": 561.6494140625, "36": 562.1599243164062, "37": 562.7291381835937, "38": 563.3589965820313, "39": 564.0448974609375, "40": 564.7782592773438, "41": 565.5531005859375, "42": 566.3590454101562, "43": 567.1899780273437, "44": 568.0396118164062, "45": 568.9030151367188, "46": 569.778564453125, "47": 570.665771484375, "48": 571.5654052734375, "49": 572.473583984375, "50": 573.3768920898438, "51": 574.2451782226562, "52": 575.0367309570313, "53": 575.693896484375, "54": 576.1543090820312, "55": 576.369873046875, "56": 576.2839477539062, "57": 575.9033813476562, "58": 575.2470825195312, "59": 574.383935546875, "60": 573.4110717773438, "61": 572.4300659179687, "62": 571.5280151367188, "63": 570.7603759765625, "64": 570.1420654296875, "65": 569.6512451171875, "66": 569.2567993164063, "67": 568.9128051757813, "68": 568.588720703125, "69": 568.26591796875, "70": 567.9422607421875, "71": 567.630908203125, "72": 567.3536743164062, "73": 567.1372924804688, "74": 567.0046508789062, "75": 566.96533203125, "76": 567.0263427734375, "77": 567.1751342773438, "78": 567.404638671875, "79": 567.7052734375, "80": 568.0670166015625, "81": 568.4843383789063, "82": 568.9451293945312, "83": 569.4433227539063, "84": 569.9756469726562, "85": 570.543212890625, "86": 571.1558837890625, "87": 571.8213623046875, "88": 572.55205078125, "89": 573.357568359375, "90": 574.2413940429688, "91": 575.2090209960937, "92": 576.248779296875, "93": 577.3460327148438, "94": 578.47216796875, "95": 579.5921630859375, "96": 580.6679077148438, "97": 581.67626953125, "98": 582.6069580078125, "99": 583.469140625, "100": 583.9746704101562}, "LEFT_KNEE_X": {"0": 1101.9453125, "1": 1101.9473876953125, "2": 1101.9318115234375, "3": 1101.9615478515625, "4": 1102.1203857421874, "5": 1102.4722900390625, "6": 1103.06103515625, "7": 1103.8448974609375, "8": 1104.74755859375, "9": 1105.656201171875, "10": 1106.4779052734375, "11": 1107.1556396484375, "12": 1107.7054443359375, "13": 1108.1693359375, "14": 1108.60185546875, "15": 1109.03662109375, "16": 1109.4793701171875, "17": 1109.91396484375, "18": 1110.31796875, "19": 1110.67314453125, "20": 1110.97314453125, "21": 1111.213671875, "22": 1111.4004150390624, "23": 1111.5358154296875, "24": 1111.6264404296876, "25": 1111.6839599609375, "26": 1111.7201904296876, "27": 1111.7484619140625, "28": 1111.7734619140624, "29": 1111.790380859375, "30": 1111.786865234375, "31": 1111.7448486328126, "32": 1111.6556640625, "33": 1111.51787109375, "34": 1111.343505859375, "35": 1111.151611328125, "36": 1110.961181640625, "37": 1110.7838134765625, "38": 1110.622998046875, "39": 1110.4748779296874, "40": 1110.3336181640625, "41": 1110.1947265625, "42": 1110.0538330078125, "43": 1109.9052001953125, "44": 1109.741650390625, "45": 1109.5595703125, "46": 1109.36064453125, "47": 1109.1576171875, "48": 1108.9681640625, "49": 1108.811767578125, "50": 1108.7020263671875, "51": 1108.6544921875, "52": 1108.682080078125, "53": 1108.8201171875, "54": 1109.12822265625, "55": 1109.6781005859375, "56": 1110.57099609375, "57": 1111.83828125, "58": 1113.48095703125, "59": 1115.4110595703125, "60": 1117.47802734375, "61": 1119.5046630859374, "62": 1121.335205078125, "63": 1122.86162109375, "64": 1124.0529052734375, "65": 1124.9539794921875, "66": 1125.6290283203125, "67": 1126.1734130859375, "68": 1126.644091796875, "69": 1127.070556640625, "70": 1127.4525146484375, "71": 1127.765234375, "72": 1127.987646484375, "73": 1128.1018798828125, "74": 1128.10947265625, "75": 1128.0301513671875, "76": 1127.884375, "77": 1127.69853515625, "78": 1127.486279296875, "79": 1127.2570068359375, "80": 1127.01708984375, "81": 1126.772119140625, "82": 1126.5281982421875, "83": 1126.28876953125, "84": 1126.05361328125, "85": 1125.8192138671875, "86": 1125.580615234375, "87": 1125.3353271484375, "88": 1125.0856201171875, "89": 1124.842578125, "90": 1124.6265869140625, "91": 1124.472802734375, "92": 1124.4140380859376, "93": 1124.4847412109375, "94": 1124.6998046875, "95": 1125.042724609375, "96": 1125.4763916015625, "97": 1125.93564453125, "98": 1126.365283203125, "99": 1126.735205078125, "100": 1126.9375}, "LEFT_KNEE_Y": {"0": 671.99560546875, "1": 673.2599609375, "2": 674.5519287109375, "3": 675.7959838867188, "4": 676.8929443359375, "5": 677.7699584960938, "6": 678.3782836914063, "7": 678.7514526367188, "8": 678.9310424804687, "9": 678.9703369140625, "10": 678.9112548828125, "11": 678.7788818359375, "12": 678.6057250976562, "13": 678.4230346679688, "14": 678.2648681640625, "15": 678.1547241210938, "16": 678.1059448242188, "17": 678.1085571289062, "18": 678.1477783203125, "19": 678.20634765625, "20": 678.2743530273438, "21": 678.3515258789063, "22": 678.4429321289062, "23": 678.5567993164062, "24": 678.7001953125, "25": 678.8767700195312, "26": 679.090087890625, "27": 679.3353393554687, "28": 679.6068969726563, "29": 679.8963500976563, "30": 680.1973876953125, "31": 680.5104614257813, "32": 680.8412109375, "33": 681.200244140625, "34": 681.5977783203125, "35": 682.0381469726562, "36": 682.52236328125, "37": 683.0404052734375, "38": 683.5828491210938, "39": 684.141748046875, "40": 684.716064453125, "41": 685.3144653320312, "42": 685.9475219726562, "43": 686.6269653320312, "44": 687.3582885742187, "45": 688.1392211914062, "46": 688.96787109375, "47": 689.8360229492188, "48": 690.7384765625, "49": 691.6659545898438, "50": 692.6045532226562, "51": 693.5365234375, "52": 694.4469604492188, "53": 695.33154296875, "54": 696.2083251953125, "55": 697.1182250976562, "56": 698.1243041992187, "57": 699.2691284179688, "58": 700.5623291015625, "59": 701.9388793945312, "60": 703.2684326171875, "61": 704.3650512695312, "62": 705.0849609375, "63": 705.33203125, "64": 705.12197265625, "65": 704.5679931640625, "66": 703.8037963867188, "67": 702.9756958007813, "68": 702.1694091796875, "69": 701.4233520507812, "70": 700.7362670898438, "71": 700.0978881835938, "72": 699.4970458984375, "73": 698.938818359375, "74": 698.4380615234375, "75": 698.0114135742188, "76": 697.6841918945313, "77": 697.470751953125, "78": 697.3953491210938, "79": 697.4800537109375, "80": 697.7388916015625, "81": 698.1979125976562, "82": 698.8534423828125, "83": 699.7118286132812, "84": 700.7666137695312, "85": 701.9998779296875, "86": 703.3994018554688, "87": 704.92109375, "88": 706.5212768554687, "89": 708.14560546875, "90": 709.7527465820312, "91": 711.3250854492187, "92": 712.8783081054687, "93": 714.4399169921875, "94": 716.028515625, "95": 717.635498046875, "96": 719.231591796875, "97": 720.794482421875, "98": 722.332763671875, "99": 723.8918334960938, "100": 724.8820190429688}, "LEFT_MTP_X": {"0": 1120.2435302734375, "1": 1119.18759765625, "2": 1118.0874267578124, "3": 1117.0651611328126, "4": 1116.250146484375, "5": 1115.7257080078125, "6": 1115.5318115234375, "7": 1115.5827392578126, "8": 1115.7580322265626, "9": 1115.9217529296875, "10": 1115.99560546875, "11": 1115.9604248046876, "12": 1115.8591552734374, "13": 1115.7395751953125, "14": 1115.6390380859375, "15": 1115.5693359375, "16": 1115.5262451171875, "17": 1115.49658203125, "18": 1115.4724609375, "19": 1115.4512451171875, "20": 1115.43408203125, "21": 1115.4222412109375, "22": 1115.4151611328125, "23": 1115.41201171875, "24": 1115.4123779296874, "25": 1115.41650390625, "26": 1115.42509765625, "27": 1115.439013671875, "28": 1115.4610107421875, "29": 1115.4969970703125, "30": 1115.5548095703125, "31": 1115.6449951171876, "32": 1115.769677734375, "33": 1115.9232666015625, "34": 1116.0870361328125, "35": 1116.2366943359375, "36": 1116.3495361328125, "37": 1116.4192626953125, "38": 1116.45009765625, "39": 1116.4556640625, "40": 1116.449951171875, "41": 1116.4415771484375, "42": 1116.4333984375, "43": 1116.42294921875, "44": 1116.40537109375, "45": 1116.3759765625, "46": 1116.33017578125, "47": 1116.2688232421874, "48": 1116.196630859375, "49": 1116.1246826171875, "50": 1116.068359375, "51": 1116.047509765625, "52": 1116.0745361328125, "53": 1116.1561279296875, "54": 1116.2825439453125, "55": 1116.4298095703125, "56": 1116.5681640625, "57": 1116.67568359375, "58": 1116.7479736328125, "59": 1116.8014892578126, "60": 1116.86279296875, "61": 1116.9577392578126, "62": 1117.09541015625, "63": 1117.2736083984375, "64": 1117.47958984375, "65": 1117.6971435546875, "66": 1117.9087890625, "67": 1118.0984130859374, "68": 1118.25498046875, "69": 1118.381884765625, "70": 1118.5023193359375, "71": 1118.6604736328125, "72": 1118.9072265625, "73": 1119.296484375, "74": 1119.869482421875, "75": 1120.642333984375, "76": 1121.6319580078125, "77": 1122.8166748046874, "78": 1124.1859375, "79": 1125.7210205078125, "80": 1127.400390625, "81": 1129.2115234375, "82": 1131.119775390625, "83": 1133.0894287109375, "84": 1135.0693115234376, "85": 1137.0048828125, "86": 1138.8365478515625, "87": 1140.531591796875, "88": 1142.07158203125, "89": 1143.4677001953125, "90": 1144.74951171875, "91": 1145.9395751953125, "92": 1147.0590576171876, "93": 1148.105126953125, "94": 1149.0605712890624, "95": 1149.8978271484375, "96": 1150.5601806640625, "97": 1150.9989013671875, "98": 1151.150830078125, "99": 1150.9840576171875, "100": 1150.735107421875}, "LEFT_MTP_Y": {"0": 785.28662109375, "1": 787.7741943359375, "2": 790.3269409179687, "3": 792.8357421875, "4": 795.2275756835937, "5": 797.4625854492188, "6": 799.4908935546875, "7": 801.2847412109375, "8": 802.80107421875, "9": 804.0191772460937, "10": 804.9559326171875, "11": 805.637109375, "12": 806.1408325195313, "13": 806.5309936523438, "14": 806.8665649414063, "15": 807.180908203125, "16": 807.4795532226562, "17": 807.7526245117188, "18": 807.9849731445313, "19": 808.1703247070312, "20": 808.3163452148438, "21": 808.4375610351562, "22": 808.5527709960937, "23": 808.6728393554688, "24": 808.7994506835937, "25": 808.9259643554688, "26": 809.0419677734375, "27": 809.140869140625, "28": 809.2220336914063, "29": 809.292529296875, "30": 809.362548828125, "31": 809.441943359375, "32": 809.535595703125, "33": 809.6445190429688, "34": 809.7654418945312, "35": 809.8919677734375, "36": 810.0157958984375, "37": 810.1287841796875, "38": 810.2246337890625, "39": 810.3013793945313, "40": 810.3615112304688, "41": 810.4095825195312, "42": 810.452001953125, "43": 810.492626953125, "44": 810.5326049804687, "45": 810.571044921875, "46": 810.606201171875, "47": 810.6368286132813, "48": 810.6602294921875, "49": 810.67099609375, "50": 810.6620483398438, "51": 810.6262329101562, "52": 810.5689819335937, "53": 810.506982421875, "54": 810.4648803710937, "55": 810.450439453125, "56": 810.4243408203125, "57": 810.2769409179688, "58": 809.8299438476563, "59": 808.8865356445312, "60": 807.3423461914062, "61": 805.1849731445312, "62": 802.6401489257812, "63": 800.0004516601563, "64": 797.6010620117188, "65": 795.6826171875, "66": 794.4349609375, "67": 793.8789916992188, "68": 794.0388305664062, "69": 794.893994140625, "70": 796.3975219726562, "71": 798.5548217773437, "72": 801.2877563476562, "73": 804.5603881835938, "74": 808.303173828125, "75": 812.4275512695312, "76": 816.8692749023437, "77": 821.5275268554688, "78": 826.328662109375, "79": 831.1918823242188, "80": 836.04345703125, "81": 840.8078857421875, "82": 845.42265625, "83": 849.8169311523437, "84": 853.9173950195312, "85": 857.6556396484375, "86": 860.9123901367187, "87": 863.6189819335938, "88": 865.6773193359375, "89": 867.0452270507812, "90": 867.765869140625, "91": 867.9041748046875, "92": 867.6551025390625, "93": 867.2091064453125, "94": 866.7992309570312, "95": 866.6484985351562, "96": 867.0051147460938, "97": 868.0134155273438, "98": 869.7797485351563, "99": 872.2772705078125, "100": 874.1080322265625}, "LEFT_SHO_X": {"0": 1112.3734130859375, "1": 1113.7636474609376, "2": 1115.29189453125, "3": 1116.9549560546875, "4": 1118.727880859375, "5": 1120.567626953125, "6": 1122.41962890625, "7": 1124.2218994140626, "8": 1125.9150146484376, "9": 1127.452783203125, "10": 1128.817138671875, "11": 1129.999462890625, "12": 1131.0330322265625, "13": 1131.9496826171876, "14": 1132.7906982421875, "15": 1133.593017578125, "16": 1134.3828125, "17": 1135.177783203125, "18": 1135.985205078125, "19": 1136.804833984375, "20": 1137.631103515625, "21": 1138.4558349609374, "22": 1139.2693115234374, "23": 1140.061328125, "24": 1140.8224853515626, "25": 1141.546142578125, "26": 1142.224072265625, "27": 1142.8555419921875, "28": 1143.43701171875, "29": 1143.966796875, "30": 1144.4443359375, "31": 1144.8644287109375, "32": 1145.229052734375, "33": 1145.5369140625, "34": 1145.7905029296876, "35": 1145.99462890625, "36": 1146.1486572265626, "37": 1146.25498046875, "38": 1146.3078857421874, "39": 1146.301123046875, "40": 1146.230712890625, "41": 1146.088671875, "42": 1145.878369140625, "43": 1145.600439453125, "44": 1145.260986328125, "45": 1144.8685302734375, "46": 1144.4266357421875, "47": 1143.9407470703125, "48": 1143.4064208984375, "49": 1142.812939453125, "50": 1142.14599609375, "51": 1141.381396484375, "52": 1140.511376953125, "53": 1139.5320068359374, "54": 1138.4593017578125, "55": 1137.323974609375, "56": 1136.15986328125, "57": 1135.0031982421874, "58": 1133.8812744140625, "59": 1132.814599609375, "60": 1131.814453125, "61": 1130.893603515625, "62": 1130.0495361328126, "63": 1129.2791015625, "64": 1128.5692626953125, "65": 1127.902587890625, "66": 1127.267626953125, "67": 1126.6560546875, "68": 1126.070947265625, "69": 1125.521240234375, "70": 1125.017333984375, "71": 1124.5735595703125, "72": 1124.1940673828126, "73": 1123.883447265625, "74": 1123.64013671875, "75": 1123.4573974609375, "76": 1123.33291015625, "77": 1123.258447265625, "78": 1123.232421875, "79": 1123.2534912109375, "80": 1123.3201904296875, "81": 1123.437109375, "82": 1123.6041748046875, "83": 1123.8265380859375, "84": 1124.1076416015626, "85": 1124.4482421875, "86": 1124.8530517578124, "87": 1125.31845703125, "88": 1125.846875, "89": 1126.440234375, "90": 1127.100341796875, "91": 1127.8370361328125, "92": 1128.6517578125, "93": 1129.5516357421875, "94": 1130.5396484375, "95": 1131.614501953125, "96": 1132.782373046875, "97": 1134.0406005859375, "98": 1135.3986572265626, "99": 1136.868359375, "100": 1137.8314208984375}, "LEFT_SHO_Y": {"0": 430.89068603515625, "1": 431.1581665039063, "2": 431.3706298828125, "3": 431.5188903808594, "4": 431.59144287109376, "5": 431.5779113769531, "6": 431.4602966308594, "7": 431.2357116699219, "8": 430.89556884765625, "9": 430.4363647460938, "10": 429.85980224609375, "11": 429.1603149414062, "12": 428.3535461425781, "13": 427.45526123046875, "14": 426.4966064453125, "15": 425.5159606933594, "16": 424.5544677734375, "17": 423.6468994140625, "18": 422.82171630859375, "19": 422.0960266113281, "20": 421.473876953125, "21": 420.9618225097656, "22": 420.549462890625, "23": 420.232568359375, "24": 420.001220703125, "25": 419.8419494628906, "26": 419.74647216796876, "27": 419.69996337890626, "28": 419.6949890136719, "29": 419.72548217773436, "30": 419.7872619628906, "31": 419.88076171875, "32": 420.00376586914064, "33": 420.1572998046875, "34": 420.34208984375, "35": 420.55865478515625, "36": 420.8112548828125, "37": 421.0997009277344, "38": 421.42461547851565, "39": 421.78123168945314, "40": 422.160888671875, "41": 422.5562438964844, "42": 422.9616271972656, "43": 423.3781677246094, "44": 423.8116760253906, "45": 424.2685546875, "46": 424.75505981445315, "47": 425.2677978515625, "48": 425.79747314453124, "49": 426.3248596191406, "50": 426.82489013671875, "51": 427.2615966796875, "52": 427.6005859375, "53": 427.79566650390626, "54": 427.7979370117188, "55": 427.56854248046875, "56": 427.0556335449219, "57": 426.2615600585937, "58": 425.1949096679688, "59": 423.9076904296875, "60": 422.4808349609375, "61": 421.0022277832031, "62": 419.5622924804687, "63": 418.2312805175781, "64": 417.0546447753906, "65": 416.04547119140625, "66": 415.21152954101564, "67": 414.52716674804685, "68": 413.974072265625, "69": 413.5246826171875, "70": 413.1492004394531, "71": 412.8242919921875, "72": 412.5255920410156, "73": 412.24012451171876, "74": 411.9628662109375, "75": 411.6968688964844, "76": 411.4527221679688, "77": 411.240966796875, "78": 411.073388671875, "79": 410.95762329101564, "80": 410.895263671875, "81": 410.889208984375, "82": 410.934228515625, "83": 411.0299499511719, "84": 411.1757568359375, "85": 411.37066650390625, "86": 411.61842041015626, "87": 411.9157470703125, "88": 412.2621337890625, "89": 412.6535888671875, "90": 413.0837707519531, "91": 413.54905395507814, "92": 414.0419494628906, "93": 414.5576416015625, "94": 415.0889953613281, "95": 415.6268615722656, "96": 416.15941162109374, "97": 416.67369384765624, "98": 417.1556335449219, "99": 417.59228515625, "100": 417.83502197265625}, "LEFT_WRIST_X": {"0": 1149.6929931640625, "1": 1150.6899658203124, "2": 1151.6966796875, "3": 1152.7092529296874, "4": 1153.72333984375, "5": 1154.736083984375, "6": 1155.74755859375, "7": 1156.76494140625, "8": 1157.803857421875, "9": 1158.8873779296875, "10": 1160.0357666015625, "11": 1161.26474609375, "12": 1162.5611328125, "13": 1163.8989501953124, "14": 1165.238134765625, "15": 1166.5423583984375, "16": 1167.7831787109376, "17": 1168.95771484375, "18": 1170.0740966796875, "19": 1171.152783203125, "20": 1172.2142333984375, "21": 1173.271630859375, "22": 1174.3288330078126, "23": 1175.3799560546875, "24": 1176.4125244140625, "25": 1177.4130859375, "26": 1178.3649658203126, "27": 1179.2601318359375, "28": 1180.089599609375, "29": 1180.8483642578126, "30": 1181.5341796875, "31": 1182.1385009765625, "32": 1182.6633056640626, "33": 1183.1065673828125, "34": 1183.47138671875, "35": 1183.7646484375, "36": 1183.9868408203124, "37": 1184.1444580078125, "38": 1184.234619140625, "39": 1184.2529541015624, "40": 1184.1976318359375, "41": 1184.063525390625, "42": 1183.8596923828125, "43": 1183.591162109375, "44": 1183.2638671875, "45": 1182.8814697265625, "46": 1182.4387939453125, "47": 1181.93671875, "48": 1181.373876953125, "49": 1180.75595703125, "50": 1180.0950927734375, "51": 1179.403125, "52": 1178.69345703125, "53": 1177.9712158203124, "54": 1177.233642578125, "55": 1176.4700927734375, "56": 1175.65986328125, "57": 1174.7866455078124, "58": 1173.8363037109375, "59": 1172.8109375, "60": 1171.73388671875, "61": 1170.646728515625, "62": 1169.6053466796875, "63": 1168.66533203125, "64": 1167.8674072265626, "65": 1167.2222900390625, "66": 1166.72919921875, "67": 1166.35283203125, "68": 1166.0636962890626, "69": 1165.83037109375, "70": 1165.630615234375, "71": 1165.4537841796875, "72": 1165.294677734375, "73": 1165.1550048828126, "74": 1165.0404541015625, "75": 1164.960205078125, "76": 1164.932421875, "77": 1164.9723388671875, "78": 1165.0990234375, "79": 1165.3243896484375, "80": 1165.648681640625, "81": 1166.0727783203124, "82": 1166.5802490234375, "83": 1167.1603759765626, "84": 1167.8000244140626, "85": 1168.4869384765625, "86": 1169.2163330078124, "87": 1169.9835205078125, "88": 1170.7921875, "89": 1171.6497314453125, "90": 1172.563720703125, "91": 1173.54775390625, "92": 1174.6051025390625, "93": 1175.7418701171875, "94": 1176.958349609375, "95": 1178.248779296875, "96": 1179.611376953125, "97": 1181.0352783203125, "98": 1182.51630859375, "99": 1184.0503662109375, "100": 1185.0186767578125}, "LEFT_WRIST_Y": {"0": 562.6856079101562, "1": 563.4695678710938, "2": 564.2302001953125, "3": 564.9609008789063, "4": 565.6550537109375, "5": 566.3067016601562, "6": 566.9052001953125, "7": 567.4445556640625, "8": 567.90986328125, "9": 568.2802734375, "10": 568.532470703125, "11": 568.6284912109375, "12": 568.5555053710938, "13": 568.30380859375, "14": 567.8916870117188, "15": 567.3609008789062, "16": 566.7578735351562, "17": 566.137158203125, "18": 565.5367919921875, "19": 564.9792358398438, "20": 564.467529296875, "21": 563.9962890625, "22": 563.5500366210938, "23": 563.1159423828125, "24": 562.6824584960938, "25": 562.2420043945312, "26": 561.7898681640625, "27": 561.3270141601563, "28": 560.8590454101562, "29": 560.3982421875, "30": 559.9611206054688, "31": 559.5710327148438, "32": 559.2467163085937, "33": 559.0099365234375, "34": 558.8793090820312, "35": 558.867431640625, "36": 558.9973510742187, "37": 559.2737548828125, "38": 559.7097290039062, "39": 560.3076171875, "40": 561.0574340820312, "41": 561.9556884765625, "42": 562.9794311523438, "43": 564.119189453125, "44": 565.365087890625, "45": 566.7074584960938, "46": 568.1441772460937, "47": 569.655517578125, "48": 571.2188842773437, "49": 572.7961181640625, "50": 574.3421630859375, "51": 575.799658203125, "52": 577.1187255859375, "53": 578.2400390625, "54": 579.1071533203125, "55": 579.6793823242188, "56": 579.8984497070312, "57": 579.7681274414062, "58": 579.2927612304687, "59": 578.5234252929688, "60": 577.5443115234375, "61": 576.44169921875, "62": 575.3129272460938, "63": 574.2294067382812, "64": 573.2413330078125, "65": 572.3701782226562, "66": 571.6304565429688, "67": 571.00966796875, "68": 570.4990112304688, "69": 570.0822143554688, "70": 569.7411499023438, "71": 569.46669921875, "72": 569.2474975585938, "73": 569.082568359375, "74": 568.9727172851562, "75": 568.9180297851562, "76": 568.9231567382812, "77": 568.98544921875, "78": 569.107373046875, "79": 569.2907592773438, "80": 569.5368041992188, "81": 569.8535766601562, "82": 570.2411499023438, "83": 570.7043212890625, "84": 571.2430053710938, "85": 571.8516845703125, "86": 572.527001953125, "87": 573.2554077148437, "88": 574.0280639648438, "89": 574.8355224609375, "90": 575.6707763671875, "91": 576.5321044921875, "92": 577.4164794921875, "93": 578.3232421875, "94": 579.2499145507812, "95": 580.1929321289062, "96": 581.1499877929688, "97": 582.11728515625, "98": 583.0918823242188, "99": 584.0687622070312, "100": 584.6682739257812}, "RIGHT_ANKLE_X": {"0": 1061.1689453125, "1": 1061.5496240234374, "2": 1061.923544921875, "3": 1062.241787109375, "4": 1062.471650390625, "5": 1062.5991943359375, "6": 1062.64845703125, "7": 1062.6519580078125, "8": 1062.6449658203126, "9": 1062.64734375, "10": 1062.66328125, "11": 1062.6878564453125, "12": 1062.7142529296875, "13": 1062.7395703125, "14": 1062.7650244140625, "15": 1062.7929443359376, "16": 1062.8244091796876, "17": 1062.858408203125, "18": 1062.8930615234376, "19": 1062.9268701171875, "20": 1062.960205078125, "21": 1062.9957666015625, "22": 1063.0398681640625, "23": 1063.099052734375, "24": 1063.180537109375, "25": 1063.2840576171875, "26": 1063.4067236328126, "27": 1063.539775390625, "28": 1063.6782666015624, "29": 1063.8215283203126, "30": 1063.9776123046875, "31": 1064.1588623046875, "32": 1064.381455078125, "33": 1064.653408203125, "34": 1064.9764208984375, "35": 1065.3390869140626, "36": 1065.7230810546876, "37": 1066.105458984375, "38": 1066.4649658203125, "39": 1066.784755859375, "40": 1067.0549072265626, "41": 1067.2706689453125, "42": 1067.4334033203124, "43": 1067.545263671875, "44": 1067.6117333984375, "45": 1067.6338623046875, "46": 1067.614599609375, "47": 1067.552392578125, "48": 1067.4506787109376, "49": 1067.3087109375, "50": 1067.129150390625, "51": 1066.9035986328124, "52": 1066.624072265625, "53": 1066.2692578125, "54": 1065.8280419921875, "55": 1065.289990234375, "56": 1064.675947265625, "57": 1064.030693359375, "58": 1063.4315869140626, "59": 1062.971953125, "60": 1062.7265380859376, "61": 1062.7387939453124, "62": 1062.99595703125, "63": 1063.45419921875, "64": 1064.0568896484374, "65": 1064.7591552734375, "66": 1065.5342529296875, "67": 1066.3636279296875, "68": 1067.230166015625, "69": 1068.111552734375, "70": 1068.98349609375, "71": 1069.8256396484376, "72": 1070.62091796875, "73": 1071.3648193359375, "74": 1072.0540576171875, "75": 1072.6939697265625, "76": 1073.2792724609376, "77": 1073.8057763671875, "78": 1074.254111328125, "79": 1074.6138720703125, "80": 1074.8695068359375, "81": 1075.0252099609374, "82": 1075.0843701171875, "83": 1075.063427734375, "84": 1074.975732421875, "85": 1074.8421630859375, "86": 1074.685078125, "87": 1074.5291748046875, "88": 1074.3941015625, "89": 1074.292138671875, "90": 1074.2293701171875, "91": 1074.2154345703125, "92": 1074.2654052734374, "93": 1074.4028662109374, "94": 1074.6399951171875, "95": 1074.9809814453124, "96": 1075.410732421875, "97": 1075.920693359375, "98": 1076.500078125, "99": 1077.1496875, "100": 1077.5689697265625}, "RIGHT_ANKLE_Y": {"0": 813.5770874023438, "1": 815.3133764648437, "2": 816.8726708984375, "3": 818.1641284179688, "4": 819.1632958984375, "5": 819.8549438476563, "6": 820.29439453125, "7": 820.5386083984375, "8": 820.6677856445312, "9": 820.7396362304687, "10": 820.7938232421875, "11": 820.8448754882812, "12": 820.8923022460938, "13": 820.9300610351562, "14": 820.9535107421875, "15": 820.9620849609375, "16": 820.9578979492187, "17": 820.9444555664063, "18": 820.9242333984375, "19": 820.8988793945313, "20": 820.8679931640625, "21": 820.8309057617188, "22": 820.7870092773437, "23": 820.737861328125, "24": 820.6856616210938, "25": 820.6321411132812, "26": 820.5757348632812, "27": 820.5124853515625, "28": 820.4369213867187, "29": 820.348125, "30": 820.2488159179687, "31": 820.1463793945312, "32": 820.0476635742187, "33": 819.9566064453124, "34": 819.8741333007813, "35": 819.7985107421875, "36": 819.7271875, "37": 819.6564306640626, "38": 819.581201171875, "39": 819.4945263671875, "40": 819.387255859375, "41": 819.248349609375, "42": 819.0679272460937, "43": 818.8358837890624, "44": 818.5469750976563, "45": 818.1926879882812, "46": 817.7687475585938, "47": 817.2615405273438, "48": 816.6634741210937, "49": 815.95234375, "50": 815.119384765625, "51": 814.1398657226563, "52": 813.0178051757813, "53": 811.7483032226562, "54": 810.3542846679687, "55": 808.8416748046875, "56": 807.212685546875, "57": 805.4344384765625, "58": 803.4754638671875, "59": 801.3170922851563, "60": 799.011865234375, "61": 796.6759838867188, "62": 794.4720971679687, "63": 792.5502514648438, "64": 791.0052758789062, "65": 789.8648193359375, "66": 789.1362915039062, "67": 788.8327563476563, "68": 789.0319287109374, "69": 789.8137744140626, "70": 791.3009643554688, "71": 793.5227807617188, "72": 796.5224243164063, "73": 800.211796875, "74": 804.5529760742187, "75": 809.4188842773438, "76": 814.7707177734375, "77": 820.5123413085937, "78": 826.6163891601562, "79": 833.0072827148438, "80": 839.6367431640625, "81": 846.4184838867187, "82": 853.269033203125, "83": 860.0837890625, "84": 866.7429467773437, "85": 873.1175048828125, "86": 879.0608447265626, "87": 884.4440454101563, "88": 889.1634204101563, "89": 893.17365234375, "90": 896.5058349609375, "91": 899.2527124023437, "92": 901.5779956054688, "93": 903.6592138671875, "94": 905.6756372070313, "95": 907.763427734375, "96": 909.9918115234375, "97": 912.3810766601563, "98": 914.8902709960937, "99": 917.4631420898437, "100": 919.0142211914062}, "RIGHT_ELBOW_X": {"0": 1023.8943481445312, "1": 1022.8050634765625, "2": 1021.685341796875, "3": 1020.5445263671875, "4": 1019.3943139648437, "5": 1018.2463500976562, "6": 1017.113466796875, "7": 1016.0087084960937, "8": 1014.9376220703125, "9": 1013.8972143554688, "10": 1012.8708129882813, "11": 1011.8349169921875, "12": 1010.7658276367188, "13": 1009.6479614257812, "14": 1008.4783178710937, "15": 1007.2663940429687, "16": 1006.0302075195312, "17": 1004.7925439453124, "18": 1003.5760913085937, "19": 1002.3973291015625, "20": 1001.2690673828125, "21": 1000.195537109375, "22": 999.1870043945313, "23": 998.252001953125, "24": 997.4150317382813, "25": 996.6888427734375, "26": 996.0961962890625, "27": 995.630625, "28": 995.2944995117188, "29": 995.0679321289062, "30": 994.94130859375, "31": 994.8935815429687, "32": 994.912783203125, "33": 994.9836645507812, "34": 995.0962939453125, "35": 995.2380493164062, "36": 995.3979565429687, "37": 995.5667919921875, "38": 995.74099609375, "39": 995.9240478515625, "40": 996.1250610351562, "41": 996.357333984375, "42": 996.63314453125, "43": 996.9651977539063, "44": 997.3605053710937, "45": 997.8280151367187, "46": 998.36859375, "47": 998.9891015625, "48": 999.6890625, "49": 1000.4808935546876, "50": 1001.3673706054688, "51": 1002.3650854492188, "52": 1003.470771484375, "53": 1004.6928857421875, "54": 1006.02205078125, "55": 1007.4596923828125, "56": 1008.99111328125, "57": 1010.602373046875, "58": 1012.2617578125, "59": 1013.9317333984375, "60": 1015.5689819335937, "61": 1017.1339135742187, "62": 1018.5997949218751, "63": 1019.9540649414063, "64": 1021.1994580078125, "65": 1022.3496215820312, "66": 1023.4225903320313, "67": 1024.4398828125, "68": 1025.42056640625, "69": 1026.3851953125, "70": 1027.3543212890625, "71": 1028.3496826171875, "72": 1029.3956005859375, "73": 1030.506396484375, "74": 1031.6933056640626, "75": 1032.943359375, "76": 1034.235537109375, "77": 1035.5289453125, "78": 1036.7756689453124, "79": 1037.9323388671876, "80": 1038.952880859375, "81": 1039.81685546875, "82": 1040.5037548828125, "83": 1041.0188232421874, "84": 1041.3652490234374, "85": 1041.5629150390625, "86": 1041.629716796875, "87": 1041.589130859375, "88": 1041.45845703125, "89": 1041.2474267578125, "90": 1040.9569580078125, "91": 1040.58046875, "92": 1040.1133154296874, "93": 1039.549296875, "94": 1038.890439453125, "95": 1038.1332275390625, "96": 1037.2795556640624, "97": 1036.317822265625, "98": 1035.2461474609374, "99": 1034.05025390625, "100": 1033.273193359375}, "RIGHT_ELBOW_Y": {"0": 518.0592651367188, "1": 518.999296875, "2": 519.8870776367188, "3": 520.6869311523437, "4": 521.3693481445313, "5": 521.8911010742188, "6": 522.2309741210937, "7": 522.3634204101562, "8": 522.296884765625, "9": 522.0465966796875, "10": 521.6557983398437, "11": 521.170068359375, "12": 520.6393017578125, "13": 520.1044555664063, "14": 519.59734375, "15": 519.1389770507812, "16": 518.7442895507812, "17": 518.420849609375, "18": 518.1764086914062, "19": 518.0119775390625, "20": 517.9317138671875, "21": 517.929521484375, "22": 518.0020776367187, "23": 518.1345678710937, "24": 518.3171215820313, "25": 518.5344848632812, "26": 518.7800830078126, "27": 519.0470727539063, "28": 519.3355883789062, "29": 519.6448193359375, "30": 519.9774291992187, "31": 520.3340966796875, "32": 520.7185131835937, "33": 521.1334057617188, "34": 521.584462890625, "35": 522.0755493164063, "36": 522.6117333984375, "37": 523.1962890625, "38": 523.8322875976562, "39": 524.52083984375, "40": 525.2594482421875, "41": 526.0419140625, "42": 526.8558544921875, "43": 527.6849487304687, "44": 528.5087939453125, "45": 529.3037353515625, "46": 530.0481762695313, "47": 530.7158422851562, "48": 531.2904541015625, "49": 531.7457543945312, "50": 532.0726928710938, "51": 532.2440771484376, "52": 532.2564868164062, "53": 532.0844384765625, "54": 531.7281713867187, "55": 531.1698486328125, "56": 530.4200927734375, "57": 529.4833056640625, "58": 528.3938940429688, "59": 527.1896923828125, "60": 525.925, "61": 524.6507275390625, "62": 5
[truncated: 49,565,228 more chars]
